# Supplementary material for: Integrated analyses of murine breast cancer models reveal critical parallels with human disease
Source: Nat Commun. 2019 Jul 22;10:3261. doi: 10.1038/s41467-019-11236-3 (PMC6646342; doi:10.1038/s41467-019-11236-3)
Supplement: Supplementary file 4 — Supplementary Data 1 [file 41467_2019_11236_MOESM4_ESM.xlsx]

## Sheet: Sheet1
Tumor ID	Genotype	Histological Subtype	Latency	Mets per Mouse	Microarray Profiling	Whole Genome Sequencing
1131	MMTV-Neu	Comedeo adenocarcinoma	220	9	Y	N
1132	MMTV-Neu	EMT	136	8	Y	N
1357	MMTV-Neu	Comedeo adenocarcinoma	229	7	Y	Y
1358	MMTV-Neu	Comedeo adenocarcinoma	273	2	Y	N
1363	MMTV-Neu	Comedeo adenocarcinoma	120	15	Y	N
1414	MMTV-Neu	Comedeo adenocarcinoma	195	0	Y	N
1753	MMTV-Neu	Comedeo adenocarcinoma	236	15	Y	N
1894	MMTV-Neu	Comedeo adenocarcinoma	227	7	Y	Y
1906	MMTV-Neu	Comedeo adenocarcinoma with fluid core	274	13	Y	N
2178	MMTV-Neu	Comedeo adenocarcinoma	160	2	Y	N
2182	MMTV-Neu	Comedeo adenocarcinoma	173	0	Y	N
2187	MMTV-Neu	Comedeo adenocarcinoma	176	10	Y	Y
2188	MMTV-Neu	Comedeo adenocarcinoma	225	0	Y	N
2191	MMTV-Neu	Comedeo adenocarcinoma with some EMT	282	0	Y	N
2297	MMTV-Neu	Comedeo adenocarcinoma	265	7	Y	N
2054-1	MMTV-PyMT	Microacinar	30	4	Y	N
2054-4	MMTV-PyMT	Microacinar	30	4	Y	N
2139-1	MMTV-PyMT	Squamous	46	73	Y	N
2680-1	MMTV-PyMT	Papillary	NA	65	Y	N
273-5	MMTV-PyMT	Squamous	47	24	Y	N
274-7	MMTV-PyMT	Microacinar	50	14	Y	N
2831-6	MMTV-PyMT	Microacinar	40	157	Y	N
300-1	MMTV-PyMT	Microacinar	46	104	Y	N
302-2	MMTV-PyMT	Microacinar	45	124	Y	Y
3119-5	MMTV-PyMT	Squamous	NA	229	Y	N
3136-7	MMTV-PyMT	Papillary	41	111	Y	N
3136-9	MMTV-PyMT	Microacinar	41	111	Y	Y
3143-4	MMTV-PyMT	Squamous	39	42	Y	N
3146-10	MMTV-PyMT	Papillary	39	249	Y	N
3146-4	MMTV-PyMT	Papillary	39	249	Y	N
3304-5	MMTV-PyMT	Microacinar	42	141	Y	Y
3720-6	MMTV-PyMT	Microacinar	NA	377	Y	N
379-1	MMTV-PyMT	Microacinar	59	12	Y	N
455-3	MMTV-PyMT	Squamous	42	20	Y	N
456-5	MMTV-PyMT	Squamous	42	64	Y	N
563-5	MMTV-PyMT	Squamous	42	26	Y	N
592-7	MMTV-PyMT	Microacinar	45	134	Y	N
616-4	MMTV-PyMT	Squamous	42	31	Y	N
622-5	MMTV-PyMT	Microacinar	45	2	Y	N
622-6	MMTV-PyMT	Microacinar	45	0	Y	N
628-3	MMTV-PyMT	Microacinar	45	0	Y	N
693-6	MMTV-PyMT	Microacinar	30	11	Y	N
