# Supplementary material for: Integrated analyses of murine breast cancer models reveal critical parallels with human disease
Source: Nat Commun. 2019 Jul 22;10:3261. doi: 10.1038/s41467-019-11236-3 (PMC6646342; doi:10.1038/s41467-019-11236-3)
Supplement: Supplementary file 5 — Supplementary Data 2 [file 41467_2019_11236_MOESM5_ESM.xlsx]

## Sheet: Sheet1
Sample	Gene	Alteration	Confirmed	Confirmation method
1357	PTPRH	WT	Y	PCR
1357	Col1a1	AMP	Y	qPCR
1357	PLEKHM1	WT	Y	PCR
1357	CLSTN1	WT	Y	PCR
1894	PTPRH	WT	Y	PCR
1894	MATN2	WT	Y	PCR
1894	PLEKHM1	WT	Y	PCR
1894	CLSTN1	WT	Y	PCR
1894	AXIN1	WT	Y	qPCR
1894	AXIN2	AMP	Y	qPCR
1894	CCND2	WT	Y	qPCR
1894	WNT5B	WT	Y	qPCR
1894	ITPR1	WT	Y	qPCR
1894	E2F1	AMP	Y	qPCR
1894	ID1	AMP	Y	qPCR
2187	PTPRH	WT	Y	PCR
2187	MATN2	WT	Y	PCR
2187	PLEKHM1	WT	Y	PCR
2187	CLSTN1	WT	Y	PCR
3136-9	PTPRH	WT	Y	PCR
3136-9	PLEKHM1	Mut	Y	PCR
3136-9	CLSTN1	WT	Y	PCR
3304-5	PTPRH	WT	Y	PCR
3304-5	MATN2	WT	Y	PCR
3304-5	PLEKHM1	WT	Y	PCR
3304-5	CLSTN1	WT	Y	PCR
3304-5	AXIN1	WT	Y	qPCR
3304-5	AXIN2	AMP	Y	qPCR
3304-5	COL1A1	WT	Y	qPCR
3304-5	MAPK9	WT	Y	qPCR
3304-5	CCND2	WT	Y	qPCR
3304-5	KDM5A	WT	Y	qPCR
3304-5	WNT5B	WT	Y	qPCR
3304-5	ITPR1	WT	Y	qPCR
3304-5	NFATC2	WT	Y	qPCR
3304-5	ID1	WT	Y	qPCR
1894	COL1A1	WT	N	qPCR
1894	MAPK9	WT	N	qPCR
1894	KDM5A	WT	N	qPCR
1894	NFATC2	AMP	N	qPCR
3136-9	MATN2	Mut	N	PCR
3304-5	E2F1	WT	N	qPCR
