# Supplementary material for: Integrated analyses of murine breast cancer models reveal critical parallels with human disease
Source: Nat Commun. 2019 Jul 22;10:3261. doi: 10.1038/s41467-019-11236-3 (PMC6646342; doi:10.1038/s41467-019-11236-3)
Supplement: Supplementary file 6 — Supplementary Data 3 [file 41467_2019_11236_MOESM6_ESM.xlsx]

## Sheet: Sheet1
Sample_Model	Chromosome	POS	REF	ALT	Impact	Gene	Amino Acid Change
1357_Neu	1	85111791	C	G	HIGH	Vmn2r115	p.Ser695*
1357_Neu	1	85586308	G	A	HIGH	H2-D1	p.Trp157*
1357_Neu	1	85610338	T	C	LOW	Gp1ba	p.Thr503Thr
1357_Neu	1	85616155	C	G	LOW	Erbb2	p.Leu468Leu
1357_Neu	1	85617848	T	C	LOW	AY358078	p.Gly395Gly
1357_Neu	1	134328822	G	A	LOW	Vmn2r117	p.Asp530Asp
1357_Neu	1	171515562	G	T	LOW	H2-D1	p.Thr158Thr
1357_Neu	1	171516794	G	C	LOW	H2-Q2	p.Val306Val
1357_Neu	1	171516805	C	A	MODERATE	Cd244	p.Arg304Ser
1357_Neu	1	171516816	G	A	MODERATE	Cd244	p.Arg304His
1357_Neu	1	171525226	A	T	MODERATE	Nlrp1b	p.Leu1150Gln
1357_Neu	1	171530302	A	G	MODERATE	Erbb2	p.Thr473Ala
1357_Neu	1	171530451	A	C	MODERATE	Erbb2	p.Asn479His
1357_Neu	1	171533770	C	T	MODERATE	Zfp429	p.Ala81Thr
1357_Neu	1	171546964	G	A	MODERATE	Zfp429	p.Leu56Phe
1357_Neu	1	171548562	A	T	MODERATE	Gm8267	p.Met121Lys
1357_Neu	1	171550198	G	A	MODERATE	Muc4	p.Ala928Thr
1357_Neu	1	171551705	A	T	MODERATE	Vmn2r114	p.Phe703Ile
1357_Neu	1	171563012	T	G	MODERATE	H2-K1	p.Lys338Gln
1357_Neu	1	171566904	G	C	MODERATE	H2-K1	p.Gln285Glu
1357_Neu	1	171574553	C	G	MODERATE	H2-K1	p.Gly90Arg
1357_Neu	1	171577958	A	C	MODERATE	H2-D1	p.Lys155Asn
1357_Neu	1	171577959	C	T	MODERATE	H2-D1	p.Ala159Val
1357_Neu	1	178172337	T	G	MODERATE	H2-D1	p.Tyr286Asp
1357_Neu	10	58221909	T	A	MODERATE	H2-Q2	p.Ser303Thr
1357_Neu	10	85746806	G	T	MODERATE	H2-Bl	p.Ala225Glu
1357_Neu	11	3119432	G	A	MODIFIER	A530032D15Rik
1357_Neu	11	25611969	C	G	MODIFIER	Sp110
1357_Neu	11	70640918	C	T	MODIFIER	Sp140
1357_Neu	11	71156085	G	C	MODIFIER	Sp140
1357_Neu	11	71165374	G	C	MODIFIER	Sp140
1357_Neu	11	98427343	T	G	MODIFIER	Ppfia4
1357_Neu	11	98427356	G	A	MODIFIER	Itln1
1357_Neu	11	98427374	A	T	MODIFIER	Itln1
1357_Neu	12	18065534	G	A	MODIFIER	Itln1
1357_Neu	12	18947118	A	G	MODIFIER	Itln1
1357_Neu	12	19096876	T	C	MODIFIER	Itln1
1357_Neu	12	20265394	A	G	MODIFIER	Itln1
1357_Neu	12	20270623	C	T	MODIFIER	Itln1
1357_Neu	12	20274399	T	G	MODIFIER	Itln1
1357_Neu	12	20275425	G	T	MODIFIER	Itln1-Cd244
1357_Neu	12	20275433	C	G	MODIFIER	Itln1-Cd244
1357_Neu	12	20275460	C	A	MODIFIER	Itln1-Cd244
1357_Neu	12	20278078	C	T	MODIFIER	Itln1-Cd244
1357_Neu	12	20293189	G	A	MODIFIER	Cd244
1357_Neu	12	113713403	G	A	MODIFIER	Cd244
1357_Neu	12	113716865	A	C	MODIFIER	Cd244
1357_Neu	12	113932272	G	A	MODIFIER	Gm16432-Desi2
1357_Neu	12	114676579	G	A	MODIFIER	Smpdl3a-Dux
1357_Neu	12	114746464	T	A	MODIFIER	Btbd11-Pwp1
1357_Neu	12	114785156	T	A	MODIFIER	Pisd-ps1
1357_Neu	12	114817512	G	A	MODIFIER	5730522E02Rik
1357_Neu	12	114817516	A	G	MODIFIER	Nlrp1b
1357_Neu	12	114817518	G	A	MODIFIER	Hpcal1-5730507C01Rik
1357_Neu	12	114914518	C	T	MODIFIER	5730507C01Rik-1700030C10Rik
1357_Neu	12	114946084	A	C	MODIFIER	5730507C01Rik-1700030C10Rik
1357_Neu	12	115067688	G	A	MODIFIER	5730507C01Rik-1700030C10Rik
1357_Neu	12	115068052	T	A	MODIFIER	5730507C01Rik-1700030C10Rik
1357_Neu	12	115068249	T	A	MODIFIER	5730507C01Rik-1700030C10Rik
1357_Neu	12	115120167	A	G	MODIFIER	5730507C01Rik-1700030C10Rik
1357_Neu	12	115171294	C	T	MODIFIER	5730507C01Rik-1700030C10Rik
1357_Neu	12	115206773	G	A	MODIFIER	5730507C01Rik-1700030C10Rik
1357_Neu	12	115207876	T	C	MODIFIER	5730507C01Rik-1700030C10Rik
1357_Neu	12	115208534	A	C	MODIFIER	5730507C01Rik-1700030C10Rik
1357_Neu	12	115242916	T	C	MODIFIER	Adam6a-Mir7094-1
1357_Neu	12	115242919	C	T	MODIFIER	Adam6a-Mir7094-1
1357_Neu	12	115294432	A	G	MODIFIER	Adam6a-Mir7094-1
1357_Neu	12	115334944	C	A	MODIFIER	Mir7094-2-Mir6388
1357_Neu	12	115335931	G	T	MODIFIER	Mir7094-2-Mir6388
1357_Neu	12	115359655	T	A	MODIFIER	Mir7094-2-Mir6388
1357_Neu	12	115359691	C	A	MODIFIER	Mir7094-2-Mir6388
1357_Neu	12	115364735	C	T	MODIFIER	Mir7094-2-Mir6388
1357_Neu	12	115398902	C	T	MODIFIER	Mir7094-2-Mir6388
1357_Neu	12	115573009	T	C	MODIFIER	Mir7094-2-Mir6388
1357_Neu	12	115575481	T	A	MODIFIER	Mir7094-2-Mir6388
1357_Neu	12	115575491	T	C	MODIFIER	Mir7094-2-Mir6388
1357_Neu	12	115576495	G	A	MODIFIER	Mir7094-2-Mir6388
1357_Neu	12	115592057	G	T	MODIFIER	Mir7094-2-Mir6388
1357_Neu	12	115595899	C	G	MODIFIER	Mir7094-2-Mir6388
1357_Neu	12	115604109	C	T	MODIFIER	Mir7094-2-Mir6388
1357_Neu	12	115604252	C	A	MODIFIER	Mir7094-2-Mir6388
1357_Neu	12	115617550	A	G	MODIFIER	Mir7094-2-Mir6388
1357_Neu	12	115622879	A	G	MODIFIER	Mir7094-2-Mir6388
1357_Neu	12	115624312	A	G	MODIFIER	Mir7094-2-Mir6388
1357_Neu	12	115624388	A	G	MODIFIER	Mir7094-2-Mir6388
1357_Neu	12	115624456	T	G	MODIFIER	Mir7094-2-Mir6388
1357_Neu	12	115624458	G	A	MODIFIER	Mir7094-2-Mir6388
1357_Neu	12	115658961	C	A	MODIFIER	Mir7094-2-Mir6388
1357_Neu	12	115758245	T	C	MODIFIER	Mir7094-2-Mir6388
1357_Neu	12	115831966	T	A	MODIFIER	Mir7094-2-Mir6388
1357_Neu	12	115832028	C	A	MODIFIER	Mir7094-2-Mir6388
1357_Neu	12	115848499	T	G	MODIFIER	Mir7094-2-Mir6388
1357_Neu	12	115848510	C	G	MODIFIER	Mir7094-2-Mir6388
1357_Neu	12	115861862	A	T	MODIFIER	Mir7094-2-Mir6388
1357_Neu	12	115980692	T	A	MODIFIER	Mir7094-2-Mir6388
1357_Neu	12	115993772	T	A	MODIFIER	Mir7094-2-Mir6388
1357_Neu	12	115995421	A	G	MODIFIER	Mir7094-2-Mir6388
1357_Neu	13	12378227	A	C	MODIFIER	Mir7094-2-Mir6388
1357_Neu	13	12378248	G	A	MODIFIER	Mir7094-2-Mir6388
1357_Neu	13	12378251	G	T	MODIFIER	Mir7094-2-Mir6388
1357_Neu	13	12378290	C	A	MODIFIER	Mir7094-2-Mir6388
1357_Neu	13	12378431	C	A	MODIFIER	Mir7094-2-Mir6388
1357_Neu	13	12378480	T	A	MODIFIER	Mir7094-2-Mir6388
1357_Neu	13	12378493	C	T	MODIFIER	Mir7094-2-Mir6388
1357_Neu	13	12378546	G	T	MODIFIER	Mir7094-2-Mir6388
1357_Neu	13	14346777	C	A	MODIFIER	Mir7094-2-Mir6388
1357_Neu	13	19305727	T	G	MODIFIER	Mir7094-2-Mir6388
1357_Neu	13	21496307	A	C	MODIFIER	Mir6388-Zfp386
1357_Neu	13	65369601	A	C	MODIFIER	Mir6388-Zfp386
1357_Neu	13	65391096	G	T	MODIFIER	Mir6388-Zfp386
1357_Neu	13	65475356	C	T	MODIFIER	Mir6388-Zfp386
1357_Neu	13	65626513	A	G	MODIFIER	Mir6388-Zfp386
1357_Neu	13	66292611	C	T	MODIFIER	Mir6388-Zfp386
1357_Neu	13	66638198	T	G	MODIFIER	Mir6388-Zfp386
1357_Neu	13	66854461	G	T	MODIFIER	Mir6388-Zfp386
1357_Neu	13	67396062	A	G	MODIFIER	Mir6388-Zfp386
1357_Neu	13	67396137	A	G	MODIFIER	Actn2-Heatr1
1357_Neu	14	19602353	G	A	MODIFIER	Actn2-Heatr1
1357_Neu	14	41968088	C	T	MODIFIER	Actn2-Heatr1
1357_Neu	14	41982908	G	A	MODIFIER	Actn2-Heatr1
1357_Neu	14	42187489	T	C	MODIFIER	Actn2-Heatr1
1357_Neu	14	42559060	A	G	MODIFIER	Actn2-Heatr1
1357_Neu	14	43186651	G	C	MODIFIER	Actn2-Heatr1
1357_Neu	14	43574414	A	G	MODIFIER	Actn2-Heatr1
1357_Neu	14	44722925	A	G	MODIFIER	Hecw1
1357_Neu	14	51773207	C	T	MODIFIER	Amph-Stard3nl
1357_Neu	14	51800383	C	T	MODIFIER	Zkscan4-Zfp389
1357_Neu	14	51800384	G	T	MODIFIER	Zfp369-Gm10324
1357_Neu	14	51826083	C	A	MODIFIER	Zfp369-Gm10324
1357_Neu	15	75086356	G	A	MODIFIER	Zfp369-Gm10324
1357_Neu	15	75086823	C	T	MODIFIER	Zfp369-Gm10324
1357_Neu	16	3245541	G	C	MODIFIER	Gm10324-2410141K09Rik
1357_Neu	16	3320794	G	A	MODIFIER	2410141K09Rik-Uqcrb
1357_Neu	16	10424295	C	G	MODIFIER	2410141K09Rik-Uqcrb
1357_Neu	16	10424301	T	C	MODIFIER	Gm5458
1357_Neu	16	32752905	G	A	MODIFIER	Gm10377-1700091H14Rik
1357_Neu	16	59363404	G	C	MODIFIER	Gm10377-1700091H14Rik
1357_Neu	17	23291398	A	G	MODIFIER	1700091H14Rik-Gm17026
1357_Neu	17	23359638	A	G	MODIFIER	Gm17026-Gm10377
1357_Neu	17	23471241	C	A	MODIFIER	Gm10377-1700001F09Rik
1357_Neu	17	23881300	C	G	MODIFIER	1700001F09Rik-Gm10375
1357_Neu	17	33978473	G	A	MODIFIER	Ang4
1357_Neu	17	33996854	G	T	MODIFIER	AY358078
1357_Neu	17	33996903	G	T	MODIFIER	AY358078
1357_Neu	17	33997318	G	A	MODIFIER	Ly6c1-Ly6c2
1357_Neu	17	33997694	G	A	MODIFIER	Ly6c1-Ly6c2
1357_Neu	17	33999800	C	G	MODIFIER	Olfr161
1357_Neu	17	34472131	G	T	MODIFIER	Olfr161
1357_Neu	17	34533299	G	A	MODIFIER	Nubp1
1357_Neu	17	35263960	A	G	MODIFIER	Nubp1
1357_Neu	17	35263966	A	C	MODIFIER	Olfr207
1357_Neu	17	35263969	T	C	MODIFIER	Dcpp1
1357_Neu	17	35263971	C	G	MODIFIER	AA388235
1357_Neu	17	35266020	C	A	MODIFIER	H2-K1
1357_Neu	17	35266117	A	G	MODIFIER	H2-K1
1357_Neu	17	35278264	A	G	MODIFIER	Btnl4
1357_Neu	17	35281380	T	A	MODIFIER	Btnl6-Notch4
1357_Neu	17	35312202	C	T	MODIFIER	H2-D1
1357_Neu	17	35322994	T	G	MODIFIER	H2-D1-H2-Q1
1357_Neu	17	35322999	C	G	MODIFIER	H2-D1-H2-Q1
1357_Neu	17	35345138	G	C	MODIFIER	H2-D1-H2-Q1
1357_Neu	17	35345178	T	A	MODIFIER	H2-Q1
1357_Neu	17	35345189	C	A	MODIFIER	H2-Q1
1357_Neu	17	36081478	C	T	MODIFIER	H2-Q2
1357_Neu	17	36143396	G	T	MODIFIER	2410017I17Rik
1357_Neu	17	36206300	C	T	MODIFIER	H2-T3-Rpp21
1894_Neu	1	80383854	G	A	MODIFIER	Cul3-1700016L21Rik
1894_Neu	1	80383859	G	T	MODIFIER	Cul3-1700016L21Rik
1894_Neu	1	80383863	A	G	MODIFIER	Cul3-1700016L21Rik
1894_Neu	1	80383872	C	T	MODIFIER	Cul3-1700016L21Rik
1894_Neu	1	80384978	C	T	MODIFIER	Cul3-1700016L21Rik
1894_Neu	1	85199711	C	G	MODIFIER	Gm7609
1894_Neu	1	85247147	A	G	MODIFIER	C130026I21Rik
1894_Neu	1	85631794	C	A	MODIFIER	Sp140
1894_Neu	1	171515644	A	C	MODIFIER	Itln1
1894_Neu	1	171515651	C	A	MODIFIER	Itln1
1894_Neu	1	171516556	T	C	MODIFIER	Itln1
1894_Neu	1	171516823	G	A	MODIFIER	Itln1
1894_Neu	1	171516824	C	A	MODIFIER	Itln1
1894_Neu	1	171530302	A	G	MODIFIER	Itln1
1894_Neu	1	171531254	T	C	MODIFIER	Itln1
1894_Neu	1	171541484	T	G	MODIFIER	Itln1-Cd244
1894_Neu	1	171545196	T	C	MODIFIER	Itln1-Cd244
1894_Neu	1	171559370	G	T	MODERATE	Cd244
1894_Neu	1	171560319	C	T	MODIFIER	Cd244
1894_Neu	10	44218256	C	T	MODIFIER	Speer5-ps1
1894_Neu	10	44218257	T	G	MODIFIER	Speer5-ps1
1894_Neu	10	44218270	C	A	MODIFIER	Speer5-ps1
1894_Neu	10	58221909	G	A	MODIFIER	Smpdl3a-Dux
1894_Neu	10	58233507	C	T	MODIFIER	Dux
1894_Neu	11	3161905	A	T	MODIFIER	Sfi1
1894_Neu	11	3190852	C	A	MODIFIER	Sfi1
1894_Neu	11	61392682	G	A	MODIFIER	Slc47a1-Rnf112
1894_Neu	11	71113482	A	G	LOW	Nlrp1a
1894_Neu	11	71113492	G	T	MODERATE	Nlrp1a
1894_Neu	11	71113497	C	T	LOW	Nlrp1a
1894_Neu	11	71113502	G	T	MODERATE	Nlrp1a
1894_Neu	11	71113508	C	T	MODERATE	Nlrp1a
1894_Neu	11	71142351	A	G	MODERATE	Nlrp1a
1894_Neu	11	71142352	C	T	LOW	Nlrp1a
1894_Neu	11	71142353	T	G	MODERATE	Nlrp1a
1894_Neu	11	71142355	A	G	LOW	Nlrp1a
1894_Neu	11	71142381	T	C	MODIFIER	Nlrp1a
1894_Neu	11	71142382	G	A	MODIFIER	Nlrp1a
1894_Neu	11	71142383	A	G	MODIFIER	Nlrp1a
1894_Neu	11	98421047	A	G	LOW	Erbb2
1894_Neu	11	98436150	C	T	LOW	Erbb2
1894_Neu	12	20232384	T	C	MODIFIER	5730507C01Rik-1700030C10Rik
1894_Neu	12	20275425	A	G	MODIFIER	5730507C01Rik-1700030C10Rik
1894_Neu	12	20275433	C	T	MODIFIER	5730507C01Rik-1700030C10Rik
1894_Neu	12	20798552	A	C	MODIFIER	5730507C01Rik-1700030C10Rik
1894_Neu	12	81373190	C	T	MODIFIER	Gm4787
1894_Neu	12	88249646	G	A	MODIFIER	Gm10436-Gm5662
1894_Neu	12	101415251	A	G	MODERATE	Catsperb
1894_Neu	12	104132700	G	C	MODIFIER	Serpina3b
1894_Neu	12	104132719	T	C	MODIFIER	Serpina3b
1894_Neu	12	104132720	G	C	MODIFIER	Serpina3b
1894_Neu	12	104132722	G	A	MODIFIER	Serpina3b
1894_Neu	12	104265599	A	C	MODERATE	Serpina3i
1894_Neu	12	114677228	A	G	MODIFIER	Mir7094-2-Mir6388
1894_Neu	12	114677258	T	C	MODIFIER	Mir7094-2-Mir6388
1894_Neu	12	114678510	G	A	MODIFIER	Mir7094-2-Mir6388
1894_Neu	12	114709093	G	C	MODIFIER	Mir7094-2-Mir6388
1894_Neu	12	114773357	T	C	MODIFIER	Mir7094-2-Mir6388
1894_Neu	12	114773363	G	T	MODIFIER	Mir7094-2-Mir6388
1894_Neu	12	114817516	C	T	MODIFIER	Mir7094-2-Mir6388
1894_Neu	12	114817518	C	T	MODIFIER	Mir7094-2-Mir6388
1894_Neu	12	114817542	G	C	MODIFIER	Mir7094-2-Mir6388
1894_Neu	12	114824669	G	A	MODIFIER	Mir7094-2-Mir6388
1894_Neu	12	114825315	T	G	MODIFIER	Mir7094-2-Mir6388
1894_Neu	12	114833971	A	G	MODIFIER	Mir7094-2-Mir6388
1894_Neu	12	114835436	T	G	MODIFIER	Mir7094-2-Mir6388
1894_Neu	12	114914518	T	C	MODIFIER	Mir7094-2-Mir6388
1894_Neu	12	114925434	G	T	MODIFIER	Mir7094-2-Mir6388
1894_Neu	12	115067291	C	A	MODIFIER	Mir7094-2-Mir6388
1894_Neu	12	115067688	T	C	MODIFIER	Mir7094-2-Mir6388
1894_Neu	12	115068309	T	A	MODIFIER	Mir7094-2-Mir6388
1894_Neu	12	115119796	C	T	MODIFIER	Mir7094-2-Mir6388
1894_Neu	12	115216364	A	T	MODIFIER	Mir7094-2-Mir6388
1894_Neu	12	115242916	A	G	MODIFIER	Mir7094-2-Mir6388
1894_Neu	12	115242919	A	G	MODIFIER	Mir7094-2-Mir6388
1894_Neu	12	115261068	G	A	MODIFIER	Mir7094-2-Mir6388
1894_Neu	12	115261073	G	A	MODIFIER	Mir7094-2-Mir6388
1894_Neu	12	115294396	G	C	MODIFIER	Mir7094-2-Mir6388
1894_Neu	12	115295754	A	G	MODIFIER	Mir7094-2-Mir6388
1894_Neu	12	115334944	G	A	MODIFIER	Mir7094-2-Mir6388
1894_Neu	12	115359285	T	A	MODIFIER	Mir7094-2-Mir6388
1894_Neu	12	115460881	A	G	MODIFIER	Mir7094-2-Mir6388
1894_Neu	12	115461165	C	T	MODIFIER	Mir7094-2-Mir6388
1894_Neu	12	115461400	G	A	MODIFIER	Mir7094-2-Mir6388
1894_Neu	12	115506714	G	A	MODIFIER	Mir7094-2-Mir6388
1894_Neu	12	115507402	G	A,T	MODIFIER	Mir7094-2-Mir6388
1894_Neu	12	115507408	A	T	MODIFIER	Mir7094-2-Mir6388
1894_Neu	12	115567051	A	T	MODIFIER	Mir7094-2-Mir6388
1894_Neu	12	115576495	T	A	MODIFIER	Mir7094-2-Mir6388
1894_Neu	12	115594011	G	T	MODIFIER	Mir7094-2-Mir6388
1894_Neu	12	115598991	A	C	MODIFIER	Mir7094-2-Mir6388
1894_Neu	12	115638767	C	A	MODIFIER	Mir7094-2-Mir6388
1894_Neu	12	115638788	A	C	MODIFIER	Mir7094-2-Mir6388
1894_Neu	12	115758220	G	T	MODIFIER	Mir6388-Zfp386
1894_Neu	12	115758240	T	C	MODIFIER	Mir6388-Zfp386
1894_Neu	12	115758245	A	C	MODIFIER	Mir6388-Zfp386
1894_Neu	12	115811774	C	T	MODIFIER	Mir6388-Zfp386
1894_Neu	12	115820932	G	A	MODIFIER	Mir6388-Zfp386
1894_Neu	12	115861830	G	A	MODIFIER	Mir6388-Zfp386
1894_Neu	12	115861862	C	T	MODIFIER	Mir6388-Zfp386
1894_Neu	12	115861885	T	A,C	MODIFIER	Mir6388-Zfp386
1894_Neu	12	115862050	C	T	MODIFIER	Mir6388-Zfp386
1894_Neu	12	115862069	T	C	MODIFIER	Mir6388-Zfp386
1894_Neu	12	115980621	C	G	MODIFIER	Mir6388-Zfp386
1894_Neu	12	115980692	T	G	MODIFIER	Mir6388-Zfp386
1894_Neu	12	115980719	C	T	MODIFIER	Mir6388-Zfp386
1894_Neu	12	115980744	G	A	MODIFIER	Mir6388-Zfp386
1894_Neu	12	115980750	C	A	MODIFIER	Mir6388-Zfp386
1894_Neu	12	115980762	T	A	MODIFIER	Mir6388-Zfp386
1894_Neu	12	115981097	C	A	MODIFIER	Mir6388-Zfp386
1894_Neu	12	115981181	A	T	MODIFIER	Mir6388-Zfp386
1894_Neu	12	116000225	C	A	MODIFIER	Mir6388-Zfp386
1894_Neu	12	116010051	C	T	MODIFIER	Mir6388-Zfp386
1894_Neu	13	23249735	T	C	LOW	Vmn1r223
1894_Neu	13	65453562	A	G	MODIFIER	Zfp369-Gm10324
1894_Neu	13	66625874	T	A	MODIFIER	2410141K09Rik-Uqcrb
1894_Neu	13	67396137	G	A	MODERATE	Zfp429
1894_Neu	13	100423149	C	T	MODERATE	Naip1
1894_Neu	14	4084091	C	T	MODIFIER	Gm5796-Gm3264
1894_Neu	14	4087187	G	A	MODIFIER	Gm5796-Gm3264
1894_Neu	14	6971792	G	C	MODIFIER	LOC100861615-Gm10406
1894_Neu	14	6973852	A	C	MODIFIER	LOC100861615-Gm10406
1894_Neu	14	41280844	C	A	MODIFIER	Sftpd-Gm10377
1894_Neu	14	41280922	A	G	MODIFIER	Sftpd-Gm10377
1894_Neu	14	41350618	A	C	MODIFIER	Sftpd-Gm10377
1894_Neu	14	41351536	T	A	MODIFIER	Sftpd-Gm10377
1894_Neu	14	41967864	C	A	MODIFIER	Gm10377-1700091H14Rik
1894_Neu	14	42069235	C	T	MODIFIER	Gm10377-1700091H14Rik
1894_Neu	14	42084107	G	A	MODIFIER	Gm10377-1700091H14Rik
1894_Neu	14	43342697	T	C	LOW	1700001F09Rik
1894_Neu	14	44722925	A	T	MODERATE	Gm8267
1894_Neu	14	51417895	T	A	MODIFIER	Vmn2r88
1894_Neu	15	75086664	C	T	MODIFIER	Ly6c1-Ly6c2
1894_Neu	15	76176864	C	T	MODERATE	Plec
1894_Neu	16	3270013	A	T	MODIFIER	Olfr161
1894_Neu	16	3349976	A	G	MODIFIER	Olfr161
1894_Neu	16	32752041	A	G	MODERATE	Muc4
1894_Neu	17	13591500	A	C	MODIFIER	2700054A10Rik-Tcte2
1894_Neu	17	33961262	C	T	MODIFIER	Vps52
1894_Neu	17	33961265	C	T	MODIFIER	Vps52
1894_Neu	17	33961266	A	G	MODIFIER	Vps52
1894_Neu	17	33978473	C	G	MODIFIER	AA388235
1894_Neu	17	33997217	A	G	MODIFIER	H2-K1
1894_Neu	17	34540992	A	G	MODIFIER	Btnl6-Notch4
1894_Neu	17	35263914	T	A	MODERATE	H2-D1
1894_Neu	17	35263918	C	A	LOW	H2-D1
1894_Neu	17	35263960	A	C	MODERATE	H2-D1
1894_Neu	17	35263966	G	A	HIGH	H2-D1
1894_Neu	17	35263969	G	T	LOW	H2-D1
1894_Neu	17	35263971	C	T	MODERATE	H2-D1
1894_Neu	17	35266114	G	C	MODIFIER	H2-D1
1894_Neu	17	35266150	A	G	MODIFIER	H2-D1
1894_Neu	17	35266545	A	C	MODIFIER	H2-D1
1894_Neu	17	35267081	C	A	MODIFIER	H2-D1
1894_Neu	17	35278379	G	A	MODIFIER	H2-D1-H2-Q1
1894_Neu	17	35305073	G	C	MODIFIER	H2-D1-H2-Q1
1894_Neu	17	35313458	C	G	MODIFIER	H2-D1-H2-Q1
1894_Neu	17	35322999	C	A	MODIFIER	H2-Q1
1894_Neu	17	35345199	G	T	MODERATE	H2-Q2
1894_Neu	17	35353905	C	G	MODIFIER	H2-Q2-H2-Q4
1894_Neu	17	35380523	G	T	MODERATE	H2-Q4
1894_Neu	17	35439998	C	T	MODERATE	H2-Q7
1894_Neu	17	36065792	G	C	MODIFIER	Gm6034-H2-Bl
1894_Neu	17	36081358	G	C	MODERATE	H2-Bl
1894_Neu	17	36081478	G	T	MODERATE	H2-Bl
1894_Neu	17	36083949	T	C	LOW	H2-Bl
1894_Neu	17	36083982	A	G	MODIFIER	H2-Bl
1894_Neu	17	36143078	G	T	MODIFIER	2410017I17Rik
1894_Neu	17	36143079	C	T	MODIFIER	2410017I17Rik
1894_Neu	17	38545464	C	T	MODIFIER	Esp36-Esp34
1894_Neu	17	38553634	A	T	MODIFIER	Esp34
1894_Neu	17	38611095	G	A	MODIFIER	Esp34-Esp31
1894_Neu	18	3005705	A	G	MODIFIER	Vmn1r238
1894_Neu	18	4196723	G	A	MODIFIER	Lyzl1-Map3k8
1894_Neu	19	13102410	G	T	MODIFIER	Olfr1457-Olfr1459
1894_Neu	19	13102413	C	T	MODIFIER	Olfr1457-Olfr1459
1894_Neu	19	13102416	T	G	MODIFIER	Olfr1457-Olfr1459
1894_Neu	19	13102421	A	C	MODIFIER	Olfr1457-Olfr1459
1894_Neu	19	13102424	C	T	MODIFIER	Olfr1457-Olfr1459
1894_Neu	19	13102442	A	G	MODIFIER	Olfr1457-Olfr1459
1894_Neu	19	13102460	A	G	MODIFIER	Olfr1457-Olfr1459
1894_Neu	19	13102468	C	T	MODIFIER	Olfr1457-Olfr1459
1894_Neu	19	59088211	T	G	MODIFIER	4930506M07Rik-Vax1
1894_Neu	19	61199767	A	G	MODIFIER	Gm7102-Csf2ra
1894_Neu	2	155018308	T	C	MODIFIER	a
1894_Neu	2	155018368	G	A	MODIFIER	a
1894_Neu	2	155018425	T	C	MODIFIER	a
1894_Neu	2	164256155	T	C	MODERATE	Svs3b
1894_Neu	2	181917991	G	T	MODIFIER	Polr3k-Gm14496
1894_Neu	3	93788544	C	A	MODIFIER	Tdpoz1-Tdpoz4
1894_Neu	3	93788734	T	G	MODIFIER	Tdpoz1-Tdpoz4
1894_Neu	3	138286709	A	C	LOW	Adh1
1894_Neu	4	3081342	C	T	MODIFIER	Vmn1r2
1894_Neu	4	101845693	C	A	MODIFIER	B020004J07Rik
1894_Neu	4	111980298	C	T	MODERATE	Skint7
1894_Neu	4	111980299	A	G	LOW	Skint7
1894_Neu	4	111980302	T	A	MODERATE	Skint7
1894_Neu	4	111980304	G	T	MODERATE	Skint7
1894_Neu	4	113454658	A	T	MODIFIER	Skint6-Skint5
1894_Neu	4	113454664	A	T	MODIFIER	Skint6-Skint5
1894_Neu	4	113454667	G	C	MODIFIER	Skint6-Skint5
1894_Neu	4	113454670	A	G	MODIFIER	Skint6-Skint5
1894_Neu	4	113535606	G	A	MODIFIER	Skint5
1894_Neu	4	113535612	C	G	MODIFIER	Skint5
1894_Neu	4	113592265	G	A	MODIFIER	Skint5
1894_Neu	4	113592337	T	G	MODIFIER	Skint5
1894_Neu	4	113889649	C	T	MODIFIER	Skint5
1894_Neu	4	144244701	C	T	MODIFIER	C87977-Pramel5
1894_Neu	4	145617203	T	A	MODIFIER	Gm13212
1894_Neu	4	146073613	A	C	MODIFIER	Gm13034
1894_Neu	4	146924816	C	T	MODIFIER	1700095A21Rik-Rex2
1894_Neu	4	147117963	T	A	MODIFIER	4933438K21Rik-Gm13152
1894_Neu	4	147395936	T	A	MODIFIER	Gm13152
1894_Neu	4	147418314	G	T	MODIFIER	Gm13152
1894_Neu	4	147425130	A	G	MODIFIER	Gm13152
1894_Neu	4	147446636	A	T	MODIFIER	Gm13152
1894_Neu	5	14985013	C	A	MODIFIER	Gm10354-Gm17019
1894_Neu	5	15007318	G	C	MODIFIER	Gm10354-Gm17019
1894_Neu	5	15051287	G	C	MODIFIER	Gm17019-Speer4d
1894_Neu	5	15052105	T	C	MODIFIER	Gm17019-Speer4d
1894_Neu	5	15054865	G	A	MODIFIER	Gm17019-Speer4d
1894_Neu	5	15471911	A	C	MODIFIER	Gm17019-Speer4d
1894_Neu	5	15484196	C	T	MODIFIER	Gm17019-Speer4d
1894_Neu	5	15488988	A	T	MODIFIER	Gm17019-Speer4d
1894_Neu	5	15509551	C	A	MODIFIER	Gm17019-Speer4d
1894_Neu	5	15511017	T	A	MODIFIER	Gm17019-Speer4d
1894_Neu	5	15528506	T	G	MODIFIER	Gm17019-Speer4d
1894_Neu	5	15528517	T	G	MODIFIER	Gm17019-Speer4d
1894_Neu	5	15582418	G	A	MODIFIER	Gm17019-Speer4d
1894_Neu	5	15605844	A	T	MODIFIER	Gm17019-Speer4d
1894_Neu	5	15611186	G	C	MODIFIER	Gm17019-Speer4d
1894_Neu	5	15680934	C	T	MODIFIER	Speer7-ps1
1894_Neu	5	15714065	C	A	MODERATE	Speer4c
1894_Neu	5	15714834	G	A	MODIFIER	Speer4c
1894_Neu	5	26001296	G	T	MODIFIER	Gm1979
1894_Neu	5	109799932	A	G	MODIFIER	Crlf2-Gm10416
1894_Neu	5	138209169	C	T	MODIFIER	Mblac1-Nxpe5
1894_Neu	6	121784523	G	A	MODIFIER	A2m-Mug1
2187_Neu	1	171578068	A	G	MODIFIER	Cd244
2187_Neu	11	98423042	G	A	LOW	Erbb2	p.Pro270Pro
2187_Neu	11	98423049	A	G	MODERATE	Erbb2	p.Ile273Val
2187_Neu	11	98425169	C	A	MODERATE	Erbb2	p.Ala366Asp
2187_Neu	11	98436593	T	G	LOW	Erbb2	p.Gly1232Gly
2187_Neu	12	115294100	T	A	MODIFIER	Mir7094-2-Mir6388
2187_Neu	13	19340452	A	G	MODIFIER	Amph-Stard3nl
2187_Neu	13	19340454	A	G	MODIFIER	Amph-Stard3nl
2187_Neu	13	65368457	C	T	MODIFIER	Zfp369-Gm10324
2187_Neu	13	66284139	C	A	MODIFIER	Gm10324-2410141K09Rik
2187_Neu	14	19417862	T	C	MODIFIER	Ube2e2-Gm5458
2187_Neu	14	43076537	C	T	MODIFIER	Gm10377-1700001F09Rik
2187_Neu	14	43076538	A	G	MODIFIER	Gm10377-1700001F09Rik
2187_Neu	3	93797357	T	C	LOW	Tdpoz4	p.Ser320Ser
2187_Neu	5	15528990	A	G	MODIFIER	Gm17019-Speer4d
2187_Neu	5	15529046	C	A	MODIFIER	Gm17019-Speer4d
2187_Neu	6	130059613	G	A	LOW	Klra22	p.Phe153Phe
302-2_PyMT	1	85484843	C	G	MODIFIER	C130026I21Rik-Sp110
302-2_PyMT	1	171516712	A	G	MODIFIER	Itln1
302-2_PyMT	1	171516777	C	A	MODIFIER	Itln1
302-2_PyMT	1	171516786	A	G	MODIFIER	Itln1
302-2_PyMT	1	171516795	G	A	MODIFIER	Itln1
302-2_PyMT	1	171516802	C	G	MODIFIER	Itln1
302-2_PyMT	1	171530150	T	C	MODIFIER	Itln1
302-2_PyMT	1	171541397	G	A	MODIFIER	Itln1-Cd244
302-2_PyMT	1	171541484	T	G	MODIFIER	Itln1-Cd244
302-2_PyMT	1	171542702	C	T	MODIFIER	Itln1-Cd244
302-2_PyMT	1	171543574	G	T	MODIFIER	Itln1-Cd244
302-2_PyMT	1	171566158	G	A	MODIFIER	Cd244
302-2_PyMT	1	171574307	C	T	LOW	Cd244	p.Asn200Asn
302-2_PyMT	1	171574316	C	T	LOW	Cd244	p.Ser203Ser
302-2_PyMT	10	22159712	C	G	MODIFIER	Raet1a
302-2_PyMT	10	58221909	G	A	MODIFIER	Smpdl3a-Dux
302-2_PyMT	10	58223769	T	C	MODIFIER	Smpdl3a-Dux
302-2_PyMT	10	58230217	A	G	MODIFIER	Dux
302-2_PyMT	11	3193856	C	G	MODIFIER	Sfi1
302-2_PyMT	11	58529238	C	G	MODERATE	Olfr330	p.Met249Ile
302-2_PyMT	11	58581015	C	T	MODERATE	Olfr325	p.Thr57Ile
302-2_PyMT	11	71108068	T	C	MODIFIER	Nlrp1a
302-2_PyMT	11	71108072	C	A	MODIFIER	Nlrp1a
302-2_PyMT	11	71108078	C	T	MODIFIER	Nlrp1a
302-2_PyMT	11	71114144	T	A	MODIFIER	Nlrp1a
302-2_PyMT	11	113470216	C	A	MODIFIER	Slc39a11
302-2_PyMT	12	8595813	A	G	MODIFIER	Slc7a15
302-2_PyMT	12	8595818	T	C	MODIFIER	Slc7a15
302-2_PyMT	12	18339030	T	C	MODIFIER	Hpcal1-5730507C01Rik
302-2_PyMT	12	20265394	G	A	MODIFIER	5730507C01Rik-1700030C10Rik
302-2_PyMT	12	20275425	A	G	MODIFIER	5730507C01Rik-1700030C10Rik
302-2_PyMT	12	20275433	C	T	MODIFIER	5730507C01Rik-1700030C10Rik
302-2_PyMT	12	20275460	G	A	MODIFIER	5730507C01Rik-1700030C10Rik
302-2_PyMT	12	87517004	C	T	LOW	Gm8300	p.Ala36Ala
302-2_PyMT	12	87517140	C	A	LOW	Gm8300	p.Arg82Arg
302-2_PyMT	12	104192475	C	T	MODIFIER	Serpina3c-Serpina3f
302-2_PyMT	12	104192480	T	A	MODIFIER	Serpina3c-Serpina3f
302-2_PyMT	12	113450933	T	C	MODIFIER	Tmem121-Adam6b
302-2_PyMT	12	113736309	G	T	MODIFIER	Adam6a-Mir7094-1
302-2_PyMT	12	114781634	C	A	MODIFIER	Mir7094-2-Mir6388
302-2_PyMT	12	114788505	T	C	MODIFIER	Mir7094-2-Mir6388
302-2_PyMT	12	114817512	C	A	MODIFIER	Mir7094-2-Mir6388
302-2_PyMT	12	114817516	C	T	MODIFIER	Mir7094-2-Mir6388
302-2_PyMT	12	114817518	C	T	MODIFIER	Mir7094-2-Mir6388
302-2_PyMT	12	114817542	G	C	MODIFIER	Mir7094-2-Mir6388
302-2_PyMT	12	114835436	T	G	MODIFIER	Mir7094-2-Mir6388
302-2_PyMT	12	114835853	C	T	MODIFIER	Mir7094-2-Mir6388
302-2_PyMT	12	114835854	A	T	MODIFIER	Mir7094-2-Mir6388
302-2_PyMT	12	115067535	T	C	MODIFIER	Mir7094-2-Mir6388
302-2_PyMT	12	115067560	C	T	MODIFIER	Mir7094-2-Mir6388
302-2_PyMT	12	115068052	G	A	MODIFIER	Mir7094-2-Mir6388
302-2_PyMT	12	115068309	T	A	MODIFIER	Mir7094-2-Mir6388
302-2_PyMT	12	115208100	C	A	MODIFIER	Mir7094-2-Mir6388
302-2_PyMT	12	115242916	A	G	MODIFIER	Mir7094-2-Mir6388
302-2_PyMT	12	115242919	A	G	MODIFIER	Mir7094-2-Mir6388
302-2_PyMT	12	115507402	G	A	MODIFIER	Mir7094-2-Mir6388
302-2_PyMT	12	115507408	A	T	MODIFIER	Mir7094-2-Mir6388
302-2_PyMT	12	115552505	C	T	MODIFIER	Mir7094-2-Mir6388
302-2_PyMT	12	115590470	C	T	MODIFIER	Mir7094-2-Mir6388
302-2_PyMT	12	115617550	C	T	MODIFIER	Mir7094-2-Mir6388
302-2_PyMT	12	115621185	G	A	MODIFIER	Mir7094-2-Mir6388
302-2_PyMT	12	115623306	T	A	MODIFIER	Mir7094-2-Mir6388
302-2_PyMT	12	115623311	G	A	MODIFIER	Mir7094-2-Mir6388
302-2_PyMT	12	115758245	A	C	MODIFIER	Mir6388-Zfp386
302-2_PyMT	12	115803016	G	T	MODIFIER	Mir6388-Zfp386
302-2_PyMT	12	115803178	G	A	MODIFIER	Mir6388-Zfp386
302-2_PyMT	12	115803224	A	C	MODIFIER	Mir6388-Zfp386
302-2_PyMT	12	115831864	C	T	MODIFIER	Mir6388-Zfp386
302-2_PyMT	12	115831914	A	C	MODIFIER	Mir6388-Zfp386
302-2_PyMT	12	115831919	G	C	MODIFIER	Mir6388-Zfp386
302-2_PyMT	12	115831928	A	G	MODIFIER	Mir6388-Zfp386
302-2_PyMT	12	115861862	C	T	MODIFIER	Mir6388-Zfp386
302-2_PyMT	12	115861885	T	A,C	MODIFIER	Mir6388-Zfp386
302-2_PyMT	12	115980621	C	G	MODIFIER	Mir6388-Zfp386
302-2_PyMT	12	118127097	G	A	LOW	Dnah11	p.Tyr1037Tyr
302-2_PyMT	13	3361161	A	T	MODIFIER	Speer6-ps1-2810429I04Rik
302-2_PyMT	13	3361170	C	T	MODIFIER	Speer6-ps1-2810429I04Rik
302-2_PyMT	13	65661319	G	T	MODIFIER	Zfp369-Gm10324
302-2_PyMT	13	65891635	A	C	MODIFIER	Zfp369-Gm10324
302-2_PyMT	13	65983078	G	T	MODIFIER	Zfp369-Gm10324
302-2_PyMT	13	66062540	G	A	MODIFIER	Zfp369-Gm10324
302-2_PyMT	13	66284077	C	T	MODIFIER	Gm10324-2410141K09Rik
302-2_PyMT	13	66284082	A	G	MODIFIER	Gm10324-2410141K09Rik
302-2_PyMT	13	66284097	A	G	MODIFIER	Gm10324-2410141K09Rik
302-2_PyMT	13	66284111	A	C	MODIFIER	Gm10324-2410141K09Rik
302-2_PyMT	13	66284118	T	A	MODIFIER	Gm10324-2410141K09Rik
302-2_PyMT	13	67396137	G	A	MODERATE	Zfp429	p.Leu56Phe
302-2_PyMT	13	68089552	G	A	MODIFIER	BC048507-Mtrr
302-2_PyMT	13	119598716	T	G	MODIFIER	Gm7120
302-2_PyMT	14	6971792	G	C	MODIFIER	LOC100861615-Gm10406
302-2_PyMT	14	41947305	T	C	MODIFIER	Gm10377-1700091H14Rik
302-2_PyMT	14	41947332	G	T	MODIFIER	Gm10377-1700091H14Rik
302-2_PyMT	14	50681365	C	T	MODERATE	Olfr747	p.Ala90Thr
302-2_PyMT	14	51457477	A	C	MODERATE	Vmn2r89	p.Gln471His
302-2_PyMT	15	75086189	A	T	MODIFIER	Ly6c1-Ly6c2
302-2_PyMT	16	3115680	G	A	MODIFIER	Olfr161
302-2_PyMT	16	3115688	T	C	MODIFIER	Olfr161
302-2_PyMT	16	32754017	A	T	MODERATE	Muc4	p.Thr1298Ser
302-2_PyMT	16	32754599	T	G	MODERATE	Muc4	p.Ile1491Ser
302-2_PyMT	17	33997276	T	C	MODIFIER	H2-K1
302-2_PyMT	17	33997318	G	C	MODERATE	H2-K1	p.Gln285Glu
302-2_PyMT	17	33999800	C	G	MODERATE	H2-K1	p.Gly90Arg
302-2_PyMT	17	34472143	A	C	MODIFIER	Btnl4
302-2_PyMT	17	34472153	C	A	MODIFIER	Btnl4
302-2_PyMT	17	34472159	T	C	MODIFIER	Btnl4
302-2_PyMT	17	34472160	G	A	MODIFIER	Btnl4
302-2_PyMT	17	34492970	A	G	MODIFIER	Btnl5-ps
302-2_PyMT	17	35263914	T	A	MODERATE	H2-D1	p.Phe140Tyr
302-2_PyMT	17	35263918	C	A	LOW	H2-D1	p.Ala141Ala
302-2_PyMT	17	35266020	T	G	MODERATE	H2-D1	p.Tyr286Asp
302-2_PyMT	17	35266150	A	G	MODIFIER	H2-D1
302-2_PyMT	17	35278264	T	G	MODIFIER	H2-D1-H2-Q1
302-2_PyMT	17	35313458	C	G	MODIFIER	H2-D1-H2-Q1
302-2_PyMT	17	36081478	G	T	MODERATE	H2-Bl	p.Ala225Glu
302-2_PyMT	17	36083741	A	C	MODERATE	H2-Bl	p.Trp105Gly
302-2_PyMT	17	36083744	C	G	MODERATE	H2-Bl	p.Gly104Arg
302-2_PyMT	17	36156704	C	G	MODIFIER	2410017I17Rik
302-2_PyMT	17	36206328	A	G	MODIFIER	H2-T3-Rpp21
302-2_PyMT	18	49755390	G	T	MODERATE	Dtwd2	p.Thr50Lys
302-2_PyMT	18	49755402	G	A	MODERATE	Dtwd2	p.Ser46Leu
302-2_PyMT	19	13102468	C	T	MODIFIER	Olfr1457-Olfr1459
302-2_PyMT	2	13333582	T	C	MODIFIER	Cubn
302-2_PyMT	2	155018368	G	A	MODIFIER	a
302-2_PyMT	2	155018425	T	C	MODIFIER	a
302-2_PyMT	2	157331745	C	T	MODIFIER	Ghrh
302-2_PyMT	2	158186249	G	A	MODERATE	D630003M21Rik	p.Ser1077Leu
302-2_PyMT	2	161255091	C	T	MODIFIER	Chd6-Ptprt
302-2_PyMT	2	161255313	T	A	MODIFIER	Chd6-Ptprt
302-2_PyMT	2	162983160	G	A	MODIFIER	Sgk2
302-2_PyMT	2	162993006	C	T	LOW	Sgk2
302-2_PyMT	2	163025938	C	T	LOW	Ift52	p.Leu130Leu
302-2_PyMT	2	163615593	T	C	LOW	Ttpal	p.Cys328Cys
302-2_PyMT	2	163694776	A	G	MODIFIER	Pkig
302-2_PyMT	2	164083533	G	A	MODIFIER	Stk4
302-2_PyMT	2	164178498	T	C	MODERATE	Wfdc5	p.Thr125Ala
302-2_PyMT	2	164237908	A	C	LOW	Svs2	p.Ala26Ala
302-2_PyMT	2	164237928	A	T	MODIFIER	Svs2
302-2_PyMT	2	164255924	T	A	MODERATE	Svs3b	p.Tyr159Phe
302-2_PyMT	3	8246217	C	G	MODIFIER	1700010I02Rik-Gm6194
302-2_PyMT	3	138286709	A	C	LOW	Adh1	p.Thr195Thr
302-2_PyMT	4	3081451	G	A	MODIFIER	Vmn1r2
302-2_PyMT	4	3185220	G	A	MODERATE	Vmn1r3	p.Pro29Leu
302-2_PyMT	4	3212336	G	A	MODIFIER	Vmn1r3-Mir3471-2
302-2_PyMT	4	113779115	C	A	LOW	Skint5
302-2_PyMT	4	113819075	T	C	MODIFIER	Skint5
302-2_PyMT	4	113819081	T	C	MODIFIER	Skint5
302-2_PyMT	4	145617203	T	A	MODIFIER	Gm13212
302-2_PyMT	4	146073613	A	C	MODIFIER	Gm13034
302-2_PyMT	4	146263493	A	G	MODIFIER	Zfp600-Gm13139
302-2_PyMT	4	147187430	C	G	MODIFIER	Gm13152
302-2_PyMT	4	147256777	A	T	MODIFIER	Gm13152
302-2_PyMT	4	147443180	T	G	MODIFIER	Gm13152
302-2_PyMT	4	147519346	G	A	MODIFIER	Gm13152-Gm13154
302-2_PyMT	4	147519347	C	T	MODIFIER	Gm13152-Gm13154
302-2_PyMT	4	147519612	T	C	MODIFIER	Gm13152-Gm13154
302-2_PyMT	5	3344347	A	T	MODIFIER	Cdk6
302-2_PyMT	5	14994456	C	T	MODIFIER	Gm10354-Gm17019
302-2_PyMT	5	15006954	C	T	MODIFIER	Gm10354-Gm17019
302-2_PyMT	5	15044664	G	C	MODIFIER	Gm17019-Speer4d
302-2_PyMT	5	15483578	A	T	MODIFIER	Gm17019-Speer4d
302-2_PyMT	5	15637877	C	G	MODIFIER	Speer4d-4930572O03Rik
302-2_PyMT	5	15643404	G	T	MODIFIER	Speer4d-4930572O03Rik
302-2_PyMT	5	15689330	A	G	MODIFIER	Speer7-ps1
302-2_PyMT	5	15711877	A	G	MODIFIER	Speer7-ps1
302-2_PyMT	5	15714065	C	A	MODERATE	Speer4c	p.Trp46Cys
302-2_PyMT	5	25956978	A	G	MODIFIER	Gm21671
302-2_PyMT	5	26057388	C	G	MODIFIER	Speer4a-Gm10471
302-2_PyMT	5	109047143	C	A	LOW	Vmn2r11	p.Thr772Thr
302-2_PyMT	5	109047166	A	C	MODERATE	Vmn2r11	p.Ser765Ala
302-2_PyMT	6	30804451	T	A	MODIFIER	Copg2
302-2_PyMT	6	116540655	C	G	MODERATE	Olfr213	p.Phe67Leu
302-2_PyMT	6	130062179	T	G	MODERATE	Klra18	p.Lys83Asn
302-2_PyMT	6	130266439	A	G	MODIFIER	Klra10
302-2_PyMT	7	4569531	C	T	MODERATE	Ptprh	p.Val483Met
302-2_PyMT	7	11388330	G	T	MODIFIER	Zscan4d-Zscan4f
302-2_PyMT	7	38519450	C	G	MODERATE	Gm5591	p.Gln666His
302-2_PyMT	7	41095813	T	C	MODIFIER	1700110I07Rik-Gm5592
302-2_PyMT	7	41097714	C	T	MODIFIER	1700110I07Rik-Gm5592
302-2_PyMT	7	41124421	A	G	MODIFIER	1700110I07Rik-Gm5592
302-2_PyMT	7	47980896	G	T	MODIFIER	Mrgpra4
302-2_PyMT	7	47980914	G	T	MODERATE	Mrgpra4	p.Pro313Gln
302-2_PyMT	7	47981614	G	T	MODERATE	Mrgpra4	p.Leu80Ile
302-2_PyMT	7	85955682	C	A	LOW	Vmn2r74
302-2_PyMT	7	85955685	A	T	MODIFIER	Vmn2r74
302-2_PyMT	7	102774452	T	G	MODIFIER	Olfr561
302-2_PyMT	8	13836575	A	G	MODIFIER	AF366264
302-2_PyMT	8	13837403	A	G	LOW	AF366264	p.Ser229Ser
302-2_PyMT	8	19697649	A	C	MODIFIER	Defb7-4930467E23Rik
302-2_PyMT	8	19784521	G	T	MODIFIER	Gm21119
302-2_PyMT	8	20991206	C	T	MODIFIER	AY761185-Defa21
302-2_PyMT	8	20995028	T	A	MODIFIER	AY761185-Defa21
302-2_PyMT	8	20995060	C	T	MODIFIER	AY761185-Defa21
302-2_PyMT	8	20996936	C	T	MODIFIER	AY761185-Defa21
302-2_PyMT	8	21226152	A	G	MODIFIER	Gm15293-Gm15292
302-2_PyMT	8	21226157	A	C	MODIFIER	Gm15293-Gm15292
302-2_PyMT	8	34322093	C	T	MODIFIER	Saraf-B930018H19Rik
302-2_PyMT	8	71142422	G	A	MODIFIER	1700026F02Rik-LOC330796
302-2_PyMT	9	38523934	C	T	LOW	Olfr911-ps1	p.Ser67Ser
302-2_PyMT	9	38523946	T	C	LOW	Olfr911-ps1	p.Leu71Leu
302-2_PyMT	9	38524232	A	C	MODERATE	Olfr911-ps1	p.Thr167Pro
302-2_PyMT	9	88224561	A	G	MODIFIER	Tbx18-Nt5e
302-2_PyMT	9	119609766	C	A	MODERATE	Scn10a	p.Cys1679Phe
302-2_PyMT	X	75734922	A	C	MODIFIER	4933407K13Rik
302-2_PyMT	X	75734937	T	G	MODIFIER	4933407K13Rik
302-2_PyMT	X	75754297	A	C	MODIFIER	4933407K13Rik
302-2_PyMT	X	148175961	C	A	MODIFIER	Gm15107
3136-9_PyMT	1	171574262	G	C	MODERATE	Cd244	p.Gln185His
3136-9_PyMT	11	3179441	G	A	LOW	Sfi1	p.Ser111Ser
3136-9_PyMT	11	3194105	C	T	MODIFIER	Sfi1
3136-9_PyMT	11	57011947	G	T	MODIFIER	Gria1
3136-9_PyMT	11	101410914	G	C	MODIFIER	Aarsd1
3136-9_PyMT	11	101410916	G	C	MODIFIER	Aarsd1
3136-9_PyMT	11	103370889	C	T	MODERATE	Plekhm1	p.Ser955Asn
3136-9_PyMT	11	118040988	G	T	LOW	Dnah17	p.Thr3719Thr
3136-9_PyMT	12	18136203	C	T	MODIFIER	Hpcal1-5730507C01Rik
3136-9_PyMT	12	115460881	A	G	MODIFIER	Mir7094-2-Mir6388
3136-9_PyMT	12	115623678	C	A	MODIFIER	Mir7094-2-Mir6388
3136-9_PyMT	12	115623692	C	T	MODIFIER	Mir7094-2-Mir6388
3136-9_PyMT	12	115833844	A	T	MODIFIER	Mir6388-Zfp386
3136-9_PyMT	12	115833853	A	G	MODIFIER	Mir6388-Zfp386
3136-9_PyMT	14	12597525	C	A	MODIFIER	Cadps
3136-9_PyMT	14	53337547	C	A	MODIFIER	Olfr1507-Dad1
3136-9_PyMT	15	34345363	G	T	MODERATE	Matn2	p.Arg172Met
3136-9_PyMT	15	75086942	A	G	MODIFIER	Ly6c1-Ly6c2
3136-9_PyMT	15	75086950	C	T	MODIFIER	Ly6c1-Ly6c2
3136-9_PyMT	16	89009754	C	A	MODIFIER	Krtap22-2
3136-9_PyMT	17	28219675	C	A	MODIFIER	Mir5098
3136-9_PyMT	17	34472143	A	C	MODIFIER	Btnl4
3136-9_PyMT	17	34488523	T	C	MODIFIER	Btnl5-ps
3136-9_PyMT	17	35266020	T	C	MODERATE	H2-D1	p.Tyr286His
3136-9_PyMT	17	35266065	G	A	LOW	H2-D1
3136-9_PyMT	17	45639924	G	C	MODIFIER	Capn11
3136-9_PyMT	17	65582540	C	A	MODIFIER	Vapa
3136-9_PyMT	19	29115840	G	T	MODIFIER	Rcl1
3136-9_PyMT	2	155018425	T	C	MODIFIER	a
3136-9_PyMT	3	28625162	C	A	MODIFIER	Tnik
3136-9_PyMT	3	122135264	G	T	MODERATE	Abca4	p.Gln1375His
3136-9_PyMT	3	125714463	T	C	MODIFIER	Ndst4
3136-9_PyMT	4	11548918	G	T	MODIFIER	1110037F02Rik
3136-9_PyMT	4	33223649	C	A	MODIFIER	Srsf12
3136-9_PyMT	4	113756901	C	T	LOW	Skint5
3136-9_PyMT	4	113756913	G	A	MODERATE	Skint5	p.His685Tyr
3136-9_PyMT	4	145774622	C	T	MODIFIER	Gm13242-Gm13139
3136-9_PyMT	5	108890775	T	A	MODIFIER	Vmn2r9-Vmn2r10
3136-9_PyMT	6	91500913	G	T	MODIFIER	Xpc
3136-9_PyMT	6	124414327	C	A	MODERATE	Pex5	p.Arg36Met
3136-9_PyMT	7	25519970	G	A	LOW	Ceacam2	p.Ser468Ser
3136-9_PyMT	7	102089093	C	G	LOW	Xntrpc
3136-9_PyMT	7	104773066	A	G	MODIFIER	Usp17le
3136-9_PyMT	8	19697649	A	C	MODIFIER	Defb7-4930467E23Rik
3136-9_PyMT	8	40854728	G	T	MODIFIER	Adam39-Slc7a2
3304-5_PyMT	1	85247147	A	G	MODIFIER	C130026I21Rik
3304-5_PyMT	1	171516836	T	G	MODIFIER	Itln1
3304-5_PyMT	10	58221909	G	A	MODIFIER	Smpdl3a-Dux
3304-5_PyMT	11	3179441	G	A	LOW	Sfi1	p.Ser111Ser
3304-5_PyMT	12	18136209	G	T	MODIFIER	Hpcal1-5730507C01Rik
3304-5_PyMT	12	20276873	T	C	MODIFIER	5730507C01Rik-1700030C10Rik
3304-5_PyMT	12	114788505	T	C	MODIFIER	Mir7094-2-Mir6388
3304-5_PyMT	12	114812560	C	G	MODIFIER	Mir7094-2-Mir6388
3304-5_PyMT	12	114829227	G	A	MODIFIER	Mir7094-2-Mir6388
3304-5_PyMT	12	114831176	G	C	MODIFIER	Mir7094-2-Mir6388
3304-5_PyMT	12	114835436	T	G	MODIFIER	Mir7094-2-Mir6388
3304-5_PyMT	12	114835447	T	C	MODIFIER	Mir7094-2-Mir6388
3304-5_PyMT	12	115067291	C	A	MODIFIER	Mir7094-2-Mir6388
3304-5_PyMT	12	115187765	C	T	MODIFIER	Mir7094-2-Mir6388
3304-5_PyMT	12	115192753	G	A	MODIFIER	Mir7094-2-Mir6388
3304-5_PyMT	12	115242882	C	T	MODIFIER	Mir7094-2-Mir6388
3304-5_PyMT	12	115242916	A	G	MODIFIER	Mir7094-2-Mir6388
3304-5_PyMT	12	115242919	A	G	MODIFIER	Mir7094-2-Mir6388
3304-5_PyMT	12	115507402	G	A	MODIFIER	Mir7094-2-Mir6388
3304-5_PyMT	12	115573764	C	T	MODIFIER	Mir7094-2-Mir6388
3304-5_PyMT	12	115622879	C	A	MODIFIER	Mir7094-2-Mir6388
3304-5_PyMT	12	115623306	T	A	MODIFIER	Mir7094-2-Mir6388
3304-5_PyMT	12	115623311	G	A	MODIFIER	Mir7094-2-Mir6388
3304-5_PyMT	12	115803174	T	C	MODIFIER	Mir6388-Zfp386
3304-5_PyMT	12	115803178	G	A	MODIFIER	Mir6388-Zfp386
3304-5_PyMT	12	115821906	A	C	MODIFIER	Mir6388-Zfp386
3304-5_PyMT	12	115833853	A	G	MODIFIER	Mir6388-Zfp386
3304-5_PyMT	12	115980621	C	G	MODIFIER	Mir6388-Zfp386
3304-5_PyMT	12	115980719	C	T	MODIFIER	Mir6388-Zfp386
3304-5_PyMT	12	116010051	C	T	MODIFIER	Mir6388-Zfp386
3304-5_PyMT	13	65351876	C	A	MODIFIER	Zfp369-Gm10324
3304-5_PyMT	13	65564643	A	T	MODIFIER	Zfp369-Gm10324
3304-5_PyMT	14	6969279	G	A	MODIFIER	LOC100861615-Gm10406
3304-5_PyMT	14	6971792	G	C	MODIFIER	LOC100861615-Gm10406
3304-5_PyMT	14	7329352	A	T	MODIFIER	Gm5797
3304-5_PyMT	14	41280755	C	T	MODIFIER	Sftpd-Gm10377
3304-5_PyMT	14	44722925	A	T	MODERATE	Gm8267	p.Met121Lys
3304-5_PyMT	14	50681296	A	G	MODERATE	Olfr747	p.Phe113Leu
3304-5_PyMT	14	50681357	T	G	LOW	Olfr747	p.Ser92Ser
3304-5_PyMT	14	50681394	A	G	MODERATE	Olfr747	p.Ile80Thr
3304-5_PyMT	14	56010727	C	G	MODIFIER	Gm5801
3304-5_PyMT	17	33997318	G	C	MODERATE	H2-K1	p.Gln285Glu
3304-5_PyMT	17	34495873	A	T	MODIFIER	Btnl5-ps
3304-5_PyMT	17	34495876	T	C	MODIFIER	Btnl5-ps
3304-5_PyMT	17	34495879	C	T	MODIFIER	Btnl5-ps
3304-5_PyMT	17	35266020	T	C	MODERATE	H2-D1	p.Tyr286His
3304-5_PyMT	17	35266117	C	T	MODIFIER	H2-D1
3304-5_PyMT	17	35266150	A	G	MODIFIER	H2-D1
3304-5_PyMT	17	35322968	G	A	MODIFIER	H2-Q1
3304-5_PyMT	17	35322974	G	A	MODIFIER	H2-Q1
3304-5_PyMT	17	35322994	T	A	MODIFIER	H2-Q1
3304-5_PyMT	17	35322999	C	A	MODIFIER	H2-Q1
3304-5_PyMT	17	36156704	C	G	MODIFIER	2410017I17Rik
3304-5_PyMT	17	38513700	A	T	MODIFIER	Esp36-Esp34
3304-5_PyMT	17	48166565	C	G	MODERATE	A530064D06Rik	p.Leu61Phe
3304-5_PyMT	18	3005705	A	G	MODIFIER	Vmn1r238
3304-5_PyMT	2	154266799	T	G	MODIFIER	Bpifb9a
3304-5_PyMT	2	155018425	T	C	MODIFIER	a
3304-5_PyMT	2	156896843	C	T	MODIFIER	Sla2-Ndrg3
3304-5_PyMT	2	157331745	C	T	MODIFIER	Ghrh
3304-5_PyMT	2	157884380	G	A	MODIFIER	Ctnnbl1
3304-5_PyMT	2	158186193	G	A	MODERATE	D630003M21Rik	p.Leu1096Phe
3304-5_PyMT	2	158267693	T	C	MODIFIER	Bpi
3304-5_PyMT	2	158836605	C	G	MODIFIER	Dhx35
3304-5_PyMT	2	158844146	C	T	LOW	Dhx35	p.Thr580Thr
3304-5_PyMT	2	158844210	G	A	LOW	Dhx35
3304-5_PyMT	2	158844243	A	G	MODIFIER	Dhx35
3304-5_PyMT	2	158844244	T	C	MODIFIER	Dhx35
3304-5_PyMT	2	158844269	A	T	MODIFIER	Dhx35
3304-5_PyMT	2	160568380	A	G	MODIFIER	Mafb-Top1
3304-5_PyMT	2	160568442	C	T	MODIFIER	Mafb-Top1
3304-5_PyMT	2	160568445	A	G	MODIFIER	Mafb-Top1
3304-5_PyMT	2	160747866	A	G	LOW	Plcg1	p.Gln103Gln
3304-5_PyMT	2	160899853	T	G	MODIFIER	Lpin3
3304-5_PyMT	2	161229235	C	A	MODIFIER	Chd6-Ptprt
3304-5_PyMT	2	161229240	A	G	MODIFIER	Chd6-Ptprt
3304-5_PyMT	2	161229241	G	C	MODIFIER	Chd6-Ptprt
3304-5_PyMT	2	162948476	C	T	LOW	L3mbtl1
3304-5_PyMT	2	163025854	C	A	MODIFIER	Ift52
3304-5_PyMT	2	163080707	C	T	MODIFIER	Mybl2
3304-5_PyMT	2	163087283	A	G	LOW	Gtsf1l	p.Val93Val
3304-5_PyMT	2	163607307	G	A	LOW	Ttpal	p.Pro27Pro
3304-5_PyMT	2	163631028	G	A	LOW	Serinc3	p.Phe227Phe
3304-5_PyMT	2	163631046	A	G	LOW	Serinc3	p.Ala221Ala
3304-5_PyMT	2	163727483	T	A	MODIFIER	Pkig
3304-5_PyMT	2	163730572	T	G	MODIFIER	Pkig
3304-5_PyMT	2	163865415	C	A	MODIFIER	Rims4
3304-5_PyMT	2	164083576	C	T	MODIFIER	Stk4
3304-5_PyMT	2	181917996	G	A	MODIFIER	Polr3k-Gm14496
3304-5_PyMT	4	60437829	T	C	MODIFIER	Mup9-Mup1
3304-5_PyMT	4	113567936	G	T	MODERATE	Skint5	p.Gln1084Lys
3304-5_PyMT	4	113923294	T	A	MODIFIER	Skint5
3304-5_PyMT	4	145775055	A	G	MODIFIER	Gm13242-Gm13139
3304-5_PyMT	4	146474906	C	G	MODIFIER	Gm13251-Gm13247
3304-5_PyMT	4	147126665	C	T	MODIFIER	4933438K21Rik-Gm13152
3304-5_PyMT	4	147187430	C	G	MODIFIER	Gm13152
3304-5_PyMT	5	15528990	A	G	MODIFIER	Gm17019-Speer4d
3304-5_PyMT	5	15529117	A	C	MODIFIER	Gm17019-Speer4d
3304-5_PyMT	5	15618901	A	G	MODIFIER	Speer4d
3304-5_PyMT	5	43709029	T	C	MODIFIER	Cc2d2a
3304-5_PyMT	6	116540655	C	G	MODERATE	Olfr213	p.Phe67Leu
3304-5_PyMT	6	130377745	A	C	MODERATE	Klra22	p.Asn103Lys
3304-5_PyMT	7	11065642	C	T	MODIFIER	Zscan4c-Zscan4d
3304-5_PyMT	7	11065658	G	A	MODIFIER	Zscan4c-Zscan4d
3304-5_PyMT	7	28983217	T	G	LOW	Map4k1	p.Ala34Ala
3304-5_PyMT	7	41155604	A	G	MODIFIER	1700110I07Rik-Gm5592
3304-5_PyMT	7	41191431	C	T	MODIFIER	1700110I07Rik-Gm5592
3304-5_PyMT	7	41191433	T	G	MODIFIER	1700110I07Rik-Gm5592
3304-5_PyMT	7	41289630	A	C	MODERATE	Gm5592	p.Lys779Gln
3304-5_PyMT	7	47980896	G	T	MODIFIER	Mrgpra4
3304-5_PyMT	7	47980917	T	C	MODERATE	Mrgpra4	p.Glu312Gly
3304-5_PyMT	7	47981170	A	T	MODERATE	Mrgpra4	p.Leu228Met
3304-5_PyMT	7	104770680	C	T	LOW	Usp17le	p.Glu10Glu
3304-5_PyMT	7	129316388	G	T	MODIFIER	Ppapdc1a
3304-5_PyMT	7	141639406	G	A	MODERATE	Muc6	p.Pro1588Ser
3304-5_PyMT	8	20994835	T	A	MODIFIER	AY761185-Defa21
3304-5_PyMT	8	20995014	A	G	MODIFIER	AY761185-Defa21
