# Supplementary material for: Integrated analyses of murine breast cancer models reveal critical parallels with human disease
Source: Nat Commun. 2019 Jul 22;10:3261. doi: 10.1038/s41467-019-11236-3 (PMC6646342; doi:10.1038/s41467-019-11236-3)
Supplement: Supplementary file 7 — Supplementary Data 4 [file 41467_2019_11236_MOESM7_ESM.xlsx]

## Sheet: Sheet1
Chrom - Start	Pos - Start	Pos-End	Type	Sample	Model
1	4340619	END=5066835	<DUP>	302-2	MMTV-PyMT
1	4340619	END=5066835	<DUP>	3304-5	MMTV-PyMT
1	13802170	END=185631763	<DUP>	1894	MMTV-Neu
1	34985726	END=171345011	<DUP>	1357	MMTV-Neu
1	34985726	END=171345011	<DUP>	1894	MMTV-Neu
1	46181236	END=46601571	<DUP>	1357	MMTV-Neu
1	46229112	END=46661638	<DUP>	1357	MMTV-Neu
1	46229112	END=46661638	<DUP>	1894	MMTV-Neu
1	48150670	END=48612893	<DUP>	302-2	MMTV-PyMT
1	64546017	END=66881698	<DUP>	302-2	MMTV-PyMT
1	64546017	END=66881698	<DUP>	1357	MMTV-Neu
1	79801633	END=80904591	<DUP>	302-2	MMTV-PyMT
1	79801633	END=80904591	<DUP>	1894	MMTV-Neu
1	81287676	END=169605853	<DUP>	302-2	MMTV-PyMT
1	81287676	END=169605853	<DUP>	1357	MMTV-Neu
1	81287676	END=169605853	<DUP>	1894	MMTV-Neu
1	88276185	END=96630240	<DUP>	1357	MMTV-Neu
1	117604542	END=117781784	<DUP>	1357	MMTV-Neu
1	130913949	END=171581973	<DUP>	302-2	MMTV-PyMT
1	136237833	END=143214910	<DEL>	1357	MMTV-Neu
1	138265981	END=190016650	<DEL>	1894	MMTV-Neu
1	139593248	END=139699924	<DUP>	302-2	MMTV-PyMT
1	139593248	END=139699924	<DUP>	1357	MMTV-Neu
1	139629088	END=139846733	<DEL>	302-2	MMTV-PyMT
1	139629088	END=139846733	<DEL>	1357	MMTV-Neu
1	139629088	END=139846733	<DEL>	1894	MMTV-Neu
1	139723207	END=140096928	<DUP>	1894	MMTV-Neu
1	139771477	END=140133691	<DUP>	302-2	MMTV-PyMT
1	139771477	END=139905347	<DUP>	302-2	MMTV-PyMT
1	139771477	END=140133691	<DUP>	1357	MMTV-Neu
1	139771477	END=139905347	<DUP>	1357	MMTV-Neu
1	139771477	END=139905347	<DUP>	1894	MMTV-Neu
1	139771477	END=140133691	<DUP>	1894	MMTV-Neu
1	139832862	END=140145740	<DUP>	1894	MMTV-Neu
1	139834439	END=140148774	<DUP>	302-2	MMTV-PyMT
1	139834439	END=140148774	<DUP>	1357	MMTV-Neu
1	139834439	END=140148774	<DUP>	1894	MMTV-Neu
1	139883390	END=140108955	<DUP>	1357	MMTV-Neu
1	143392988	END=173849614	<DUP>	1357	MMTV-Neu
1	169435843	END=195030257	<DUP>	302-2	MMTV-PyMT
1	169435888	END=195030270	<DUP>	1357	MMTV-Neu
1	169435894	END=195030251	<DUP>	1894	MMTV-Neu
1	170941196	END=181187358	<DUP>	302-2	MMTV-PyMT
1	170941196	END=181187358	<DUP>	1357	MMTV-Neu
1	170941196	END=181187358	<DUP>	1894	MMTV-Neu
1	173492811	END=173600804	<DUP>	1894	MMTV-Neu
1	173499314	END=173606951	<DEL>	1357	MMTV-Neu
1	173499314	END=173606951	<DEL>	1894	MMTV-Neu
1	173499765	END=173607142	<DUP>	302-2	MMTV-PyMT
1	173503472	END=173611545	<DEL>	1357	MMTV-Neu
1	173503472	END=173611545	<DEL>	1894	MMTV-Neu
1	173775054	END=173996216	<DUP>	1357	MMTV-Neu
1	173793655	END=173933376	<DUP>	302-2	MMTV-PyMT
1	173793655	END=173933376	<DUP>	1357	MMTV-Neu
1	173821449	END=173955841	<DUP>	1357	MMTV-Neu
1	173847086	END=173983374	<DUP>	1357	MMTV-Neu
1	173847086	END=173983374	<DUP>	1894	MMTV-Neu
1	177851713	END=178079143	<DUP>	3304-5	MMTV-PyMT
1	177907497	END=178122624	<DUP>	302-2	MMTV-PyMT
1	177907497	END=178122624	<DUP>	1357	MMTV-Neu
1	177907497	END=178122624	<DUP>	1894	MMTV-Neu
1	177947744	END=178153877	<DUP>	302-2	MMTV-PyMT
1	177949940	END=178155589	<DUP>	1357	MMTV-Neu
1	177949940	END=178155589	<DUP>	1894	MMTV-Neu
1	177950054	END=178155716	<DUP>	302-2	MMTV-PyMT
1	177955668	END=178160745	<DUP>	1357	MMTV-Neu
1	177955668	END=178160745	<DUP>	1894	MMTV-Neu
1	177960274	END=178170295	<DUP>	302-2	MMTV-PyMT
1	177960274	END=178170295	<DUP>	3304-5	MMTV-PyMT
1	177960274	END=178170295	<DUP>	1357	MMTV-Neu
1	177960274	END=178170295	<DUP>	1894	MMTV-Neu
1	177962871	END=178172900	<DUP>	1894	MMTV-Neu
1	177984897	END=178196282	<DUP>	302-2	MMTV-PyMT
2	7558613	END=13123831	<DUP>	3304-5	MMTV-PyMT
2	20834398	END=21785222	<DUP>	1357	MMTV-Neu
2	20834398	END=21785222	<DUP>	1894	MMTV-Neu
2	27445578	END=119650515	<DUP>	302-2	MMTV-PyMT
2	27445578	END=119650515	<DUP>	3304-5	MMTV-PyMT
2	27445578	END=119650515	<DUP>	1357	MMTV-Neu
2	27445578	END=119650515	<DUP>	1894	MMTV-Neu
2	30900083	END=31162547	<DUP>	302-2	MMTV-PyMT
2	30900083	END=31162547	<DUP>	1357	MMTV-Neu
2	46281819	END=79157012	<DUP>	302-2	MMTV-PyMT
2	46281819	END=79157012	<DUP>	3304-5	MMTV-PyMT
2	46281819	END=79157012	<DUP>	1357	MMTV-Neu
2	52170860	END=77710906	<DUP>	1357	MMTV-Neu
2	62884225	END=123853216	<DUP>	3304-5	MMTV-PyMT
2	62884225	END=123853216	<DUP>	1357	MMTV-Neu
2	62884225	END=123853216	<DUP>	1894	MMTV-Neu
2	75642371	END=84794189	<DUP>	302-2	MMTV-PyMT
2	75642371	END=84794189	<DUP>	1357	MMTV-Neu
2	75642371	END=84794189	<DUP>	1894	MMTV-Neu
2	89279412	END=89558451	<DUP>	302-2	MMTV-PyMT
2	89279412	END=89558451	<DUP>	1894	MMTV-Neu
2	89279417	END=89558440	<DEL>	1357	MMTV-Neu
2	101437075	END=122656073	<DUP>	302-2	MMTV-PyMT
2	101679159	END=119486151	<DUP>	1894	MMTV-Neu
2	123810541	END=134872853	<DUP>	302-2	MMTV-PyMT
2	127731957	END=169345689	<DUP>	1357	MMTV-Neu
2	127731957	END=169345689	<DUP>	1894	MMTV-Neu
2	145957867	END=146205474	<DUP>	3304-5	MMTV-PyMT
2	145957867	END=146205474	<DUP>	1357	MMTV-Neu
2	145957867	END=146205474	<DUP>	1894	MMTV-Neu
2	167907231	END=168718013	<DUP>	1894	MMTV-Neu
3	15375768	END=15499879	<DUP>	1894	MMTV-Neu
3	15453567	END=15600333	<DUP>	1357	MMTV-Neu
3	15453567	END=15600333	<DUP>	1894	MMTV-Neu
3	35627575	END=112093614	<DUP>	1894	MMTV-Neu
3	35650218	END=49122867	<DUP>	1357	MMTV-Neu
3	35650218	END=49122867	<DUP>	1894	MMTV-Neu
3	35683502	END=94737244	<DUP>	302-2	MMTV-PyMT
3	35683502	END=94737241	<DUP>	3304-5	MMTV-PyMT
3	46554945	END=51665047	<DUP>	3304-5	MMTV-PyMT
3	47028554	END=48820968	<DUP>	1894	MMTV-Neu
3	49113066	END=49360577	<DUP>	302-2	MMTV-PyMT
3	49113066	END=49360577	<DUP>	1357	MMTV-Neu
3	49113066	END=49360577	<DUP>	1894	MMTV-Neu
3	51425797	END=116719116	<DUP>	302-2	MMTV-PyMT
3	51425797	END=116719116	<DUP>	1357	MMTV-Neu
3	51425797	END=116719116	<DUP>	1894	MMTV-Neu
3	60147514	END=63004740	<DUP>	302-2	MMTV-PyMT
3	60147514	END=63004740	<DUP>	1357	MMTV-Neu
3	60147514	END=63004740	<DUP>	1894	MMTV-Neu
3	71681636	END=72102245	<DUP>	302-2	MMTV-PyMT
3	71681636	END=72102245	<DUP>	3304-5	MMTV-PyMT
3	71681636	END=72102245	<DUP>	1357	MMTV-Neu
3	71681636	END=72102245	<DUP>	1894	MMTV-Neu
3	75314527	END=76056663	<DUP>	1357	MMTV-Neu
3	75314527	END=76056663	<DUP>	1894	MMTV-Neu
3	78542700	END=78863128	<DUP>	1357	MMTV-Neu
3	78542700	END=78863128	<DUP>	1894	MMTV-Neu
3	87493907	END=129045438	<DUP>	1357	MMTV-Neu
3	106123062	END=106311404	<DUP>	302-2	MMTV-PyMT
3	106123062	END=106311404	<DUP>	3304-5	MMTV-PyMT
3	106123062	END=106311404	<DUP>	1357	MMTV-Neu
3	106123062	END=106311404	<DUP>	1894	MMTV-Neu
3	111349889	END=142605351	<DUP>	1894	MMTV-Neu
3	114253413	END=114607842	<DUP>	302-2	MMTV-PyMT
3	114253413	END=114607842	<DUP>	3304-5	MMTV-PyMT
3	114253413	END=114607842	<DUP>	1357	MMTV-Neu
3	114253413	END=114607842	<DUP>	1894	MMTV-Neu
3	129817921	END=130151756	<DUP>	3304-5	MMTV-PyMT
4	24949727	END=147324700	<DUP>	3136-9	MMTV-PyMT
4	33729538	END=125934672	<DUP>	1357	MMTV-Neu
4	51041644	END=118337264	<DUP>	302-2	MMTV-PyMT
4	51041644	END=118337264	<DUP>	1357	MMTV-Neu
4	51041644	END=118337264	<DUP>	1894	MMTV-Neu
4	54015492	END=114188914	<DUP>	1894	MMTV-Neu
4	55405829	END=129756947	<DUP>	1894	MMTV-Neu
4	60263911	END=61788958	<DUP>	302-2	MMTV-PyMT
4	60263911	END=61788958	<DUP>	3304-5	MMTV-PyMT
4	80500328	END=136448040	<DEL>	1357	MMTV-Neu
4	92600860	END=138069087	<DUP>	302-2	MMTV-PyMT
4	92600860	END=138069087	<DUP>	1357	MMTV-Neu
4	112448637	END=112784168	<DUP>	1357	MMTV-Neu
4	112790185	END=114299880	<DUP>	1357	MMTV-Neu
4	112801560	END=113473259	<DUP>	302-2	MMTV-PyMT
4	112801560	END=113473259	<DUP>	1894	MMTV-Neu
4	112806244	END=113479084	<DUP>	302-2	MMTV-PyMT
4	112808314	END=113481125	<DUP>	1357	MMTV-Neu
4	112810670	END=113485781	<DUP>	1894	MMTV-Neu
4	112833565	END=113500485	<DUP>	302-2	MMTV-PyMT
4	112835225	END=113503518	<DUP>	302-2	MMTV-PyMT
4	112835225	END=113503518	<DUP>	1894	MMTV-Neu
4	112838046	END=113562180	<DUP>	1357	MMTV-Neu
4	112871729	END=113612847	<DUP>	1894	MMTV-Neu
4	112873299	END=113578444	<DUP>	302-2	MMTV-PyMT
4	112873738	END=113627863	<DUP>	1357	MMTV-Neu
4	112873738	END=113627863	<DUP>	1894	MMTV-Neu
4	112876036	END=113587404	<DUP>	1357	MMTV-Neu
4	112876312	END=113587680	<DUP>	1894	MMTV-Neu
4	112878787	END=113592584	<DEL>	1357	MMTV-Neu
4	112880337	END=113594114	<DUP>	302-2	MMTV-PyMT
4	112880371	END=113594147	<DUP>	1894	MMTV-Neu
4	112882102	END=113595682	<DUP>	1894	MMTV-Neu
4	112896342	END=113627843	<DUP>	1357	MMTV-Neu
4	112898330	END=113629286	<DUP>	1894	MMTV-Neu
4	112899457	END=113629900	<DEL>	1357	MMTV-Neu
4	112906724	END=113636856	<DUP>	1357	MMTV-Neu
4	112938366	END=113656590	<DUP>	302-2	MMTV-PyMT
4	112944202	END=113662066	<DUP>	1357	MMTV-Neu
4	112944202	END=113662066	<DUP>	1894	MMTV-Neu
4	112947214	END=113666432	<DEL>	1357	MMTV-Neu
4	112953287	END=113672086	<DEL>	1357	MMTV-Neu
4	112953287	END=113672086	<DEL>	1894	MMTV-Neu
4	112954773	END=113673713	<DUP>	1894	MMTV-Neu
4	112956571	END=113674304	<DUP>	302-2	MMTV-PyMT
4	112956571	END=113674304	<DUP>	1357	MMTV-Neu
4	112956571	END=113674304	<DUP>	1894	MMTV-Neu
4	112971660	END=113679537	<DUP>	1357	MMTV-Neu
4	112971674	END=113679547	<DUP>	1894	MMTV-Neu
4	112972828	END=113679583	<DEL>	1357	MMTV-Neu
4	112972828	END=113679583	<DEL>	1894	MMTV-Neu
4	112973618	END=113680369	<DUP>	1357	MMTV-Neu
4	112989745	END=113689501	<DUP>	1357	MMTV-Neu
4	112989745	END=113689501	<DUP>	1894	MMTV-Neu
4	112991395	END=113691166	<DUP>	1357	MMTV-Neu
4	112996930	END=113697091	<DEL>	1357	MMTV-Neu
4	113001773	END=113702900	<DEL>	1357	MMTV-Neu
4	113001773	END=113702900	<DEL>	1894	MMTV-Neu
4	113010745	END=113713662	<DUP>	1357	MMTV-Neu
4	113010745	END=113713662	<DUP>	1894	MMTV-Neu
4	113011245	END=113761853	<DUP>	1357	MMTV-Neu
4	113044184	END=113754327	<DEL>	1357	MMTV-Neu
4	113044184	END=113754327	<DEL>	1894	MMTV-Neu
4	113048376	END=113758565	<DUP>	1357	MMTV-Neu
4	113050487	END=113760668	<DUP>	1357	MMTV-Neu
4	113089454	END=113780708	<DUP>	1894	MMTV-Neu
4	113100980	END=113800044	<DUP>	302-2	MMTV-PyMT
4	113100980	END=113800044	<DUP>	1894	MMTV-Neu
4	113103883	END=113930853	<DUP>	1357	MMTV-Neu
4	113107271	END=113806510	<DUP>	1894	MMTV-Neu
4	113110404	END=113808983	<DUP>	1357	MMTV-Neu
4	113110410	END=113808991	<DUP>	1894	MMTV-Neu
4	113120121	END=113914761	<DUP>	1357	MMTV-Neu
4	113128637	END=113810453	<DEL>	1357	MMTV-Neu
4	113132981	END=113815145	<DUP>	1357	MMTV-Neu
4	113132981	END=113815145	<DUP>	1894	MMTV-Neu
4	113153870	END=113891111	<DUP>	1357	MMTV-Neu
4	113169370	END=113861028	<DUP>	1357	MMTV-Neu
4	113204710	END=113927447	<DUP>	1357	MMTV-Neu
4	113262230	END=113972829	<DUP>	302-2	MMTV-PyMT
4	113262230	END=113972829	<DUP>	1357	MMTV-Neu
4	113262230	END=113972829	<DUP>	1894	MMTV-Neu
4	113282263	END=113994284	<DEL>	3136-9	MMTV-PyMT
4	113282263	END=113994284	<DEL>	1894	MMTV-Neu
4	113297163	END=114008978	<DUP>	302-2	MMTV-PyMT
4	113297163	END=114008978	<DUP>	3304-5	MMTV-PyMT
4	113306615	END=114065290	<DUP>	3304-5	MMTV-PyMT
4	113307690	END=114066373	<DEL>	1894	MMTV-Neu
4	113307757	END=114066425	<DEL>	1357	MMTV-Neu
4	113360678	END=114172791	<DUP>	1357	MMTV-Neu
4	113362058	END=114174520	<DUP>	1357	MMTV-Neu
4	113362058	END=114174520	<DUP>	1894	MMTV-Neu
4	113371860	END=114195024	<DUP>	1894	MMTV-Neu
4	113375541	END=114223901	<DUP>	1894	MMTV-Neu
4	113381304	END=114226276	<DUP>	1357	MMTV-Neu
4	113386767	END=114231954	<DUP>	1357	MMTV-Neu
4	113389086	END=114238984	<DUP>	1357	MMTV-Neu
4	113394962	END=114245373	<DUP>	1894	MMTV-Neu
4	113444624	END=114293250	<DUP>	302-2	MMTV-PyMT
4	113444624	END=114293250	<DUP>	1894	MMTV-Neu
4	113445543	END=114294187	<DEL>	302-2	MMTV-PyMT
4	113445543	END=114294187	<DEL>	1357	MMTV-Neu
4	113445543	END=114294187	<DEL>	1894	MMTV-Neu
4	113446471	END=114294622	<DUP>	1357	MMTV-Neu
4	115343631	END=115457570	<DUP>	1894	MMTV-Neu
4	122217710	END=122545242	<DUP>	1357	MMTV-Neu
4	134406545	END=134698570	<DEL>	302-2	MMTV-PyMT
4	134406545	END=134698570	<DEL>	1357	MMTV-Neu
4	134406545	END=134698570	<DEL>	1894	MMTV-Neu
4	143435506	END=143734236	<DUP>	1357	MMTV-Neu
4	145405112	END=145579973	<DUP>	302-2	MMTV-PyMT
4	145435371	END=145595013	<DUP>	3304-5	MMTV-PyMT
4	145454128	END=146057254	<DUP>	1894	MMTV-Neu
4	145543651	END=147338391	<DUP>	1894	MMTV-Neu
4	145559307	END=147520236	<DUP>	1357	MMTV-Neu
4	145563671	END=147524697	<DUP>	1357	MMTV-Neu
4	146513588	END=147233155	<DUP>	1357	MMTV-Neu
4	146728063	END=147399437	<DUP>	302-2	MMTV-PyMT
4	147125903	END=147444132	<DUP>	1894	MMTV-Neu
4	147125910	END=147444139	<DUP>	1357	MMTV-Neu
4	147257600	END=147582057	<DUP>	302-2	MMTV-PyMT
4	147257600	END=147582057	<DUP>	3304-5	MMTV-PyMT
4	147257600	END=147582057	<DUP>	1357	MMTV-Neu
4	147257600	END=147582057	<DUP>	1894	MMTV-Neu
4	147333351	END=147584601	<DUP>	1357	MMTV-Neu
4	147335722	END=147518079	<DUP>	1357	MMTV-Neu
4	147336327	END=147518671	<DUP>	1894	MMTV-Neu
4	147450412	END=147808796	<DUP>	3304-5	MMTV-PyMT
5	5770707	END=7135407	<DUP>	302-2	MMTV-PyMT
5	14951604	END=15507970	<DUP>	1894	MMTV-Neu
5	25924285	END=26087237	<DUP>	1357	MMTV-Neu
5	27936860	END=31368378	<DUP>	1894	MMTV-Neu
5	40743105	END=49439497	<DUP>	1357	MMTV-Neu
5	41276336	END=41586602	<DUP>	1357	MMTV-Neu
5	43848296	END=124354672	<DUP>	302-2	MMTV-PyMT
5	43848296	END=124354672	<DUP>	1357	MMTV-Neu
5	43848296	END=124354672	<DUP>	1894	MMTV-Neu
5	53185254	END=135752347	<DUP>	1357	MMTV-Neu
5	54585423	END=54701528	<DUP>	1357	MMTV-Neu
5	70011847	END=126656017	<DUP>	302-2	MMTV-PyMT
5	70011847	END=126656017	<DUP>	1357	MMTV-Neu
5	104100107	END=144403102	<DUP>	1357	MMTV-Neu
5	104602889	END=104708132	<DUP>	1894	MMTV-Neu
5	104608186	END=104769175	<DUP>	1357	MMTV-Neu
5	105968994	END=114449401	<DUP>	1357	MMTV-Neu
5	106900989	END=107973826	<DUP>	302-2	MMTV-PyMT
5	108894372	END=109095092	<DUP>	1357	MMTV-Neu
5	115493621	END=121977634	<DUP>	302-2	MMTV-PyMT
5	117058680	END=147381787	<DUP>	1357	MMTV-Neu
5	117058680	END=147381787	<DUP>	1894	MMTV-Neu
5	136779174	END=144955362	<DUP>	1357	MMTV-Neu
6	3184445	END=128201944	<DUP>	302-2	MMTV-PyMT
6	3184445	END=128201944	<DUP>	1357	MMTV-Neu
6	3184445	END=128201944	<DUP>	1894	MMTV-Neu
6	3191781	END=128203497	<DUP>	1357	MMTV-Neu
6	11078592	END=14483768	<DUP>	1357	MMTV-Neu
6	11078592	END=14483768	<DUP>	1894	MMTV-Neu
6	19740900	END=115742823	<DUP>	1894	MMTV-Neu
6	23164322	END=50626663	<DUP>	302-2	MMTV-PyMT
6	23164322	END=50626663	<DUP>	1357	MMTV-Neu
6	31885612	END=106307499	<DUP>	1357	MMTV-Neu
6	31885612	END=106307499	<DUP>	1894	MMTV-Neu
6	37413048	END=92297245	<DEL>	302-2	MMTV-PyMT
6	42501872	END=142466682	<DUP>	1357	MMTV-Neu
6	59906747	END=60157104	<DUP>	302-2	MMTV-PyMT
6	78217494	END=116552784	<DUP>	1357	MMTV-Neu
6	78218128	END=136330802	<DUP>	1357	MMTV-Neu
6	94548402	END=137186381	<DUP>	302-2	MMTV-PyMT
6	94548402	END=137186381	<DUP>	1357	MMTV-Neu
6	105460915	END=107944867	<DUP>	1357	MMTV-Neu
6	109986327	END=131362470	<DUP>	302-2	MMTV-PyMT
6	109986327	END=131362470	<DUP>	3304-5	MMTV-PyMT
6	116552624	END=136330002	<DUP>	302-2	MMTV-PyMT
6	123380158	END=123487396	<DUP>	302-2	MMTV-PyMT
6	123380158	END=123487396	<DUP>	1894	MMTV-Neu
6	128625506	END=128790815	<DUP>	1357	MMTV-Neu
6	128625522	END=128790804	<DUP>	302-2	MMTV-PyMT
6	129018916	END=129184498	<DUP>	1894	MMTV-Neu
6	129915696	END=130029771	<DUP>	1357	MMTV-Neu
6	129917926	END=130288534	<DUP>	1357	MMTV-Neu
6	129980629	END=130373626	<DUP>	302-2	MMTV-PyMT
6	129980728	END=130373610	<DUP>	1357	MMTV-Neu
6	129987408	END=130378017	<DUP>	1357	MMTV-Neu
6	129987408	END=130378017	<DUP>	1894	MMTV-Neu
6	130006358	END=130107332	<DUP>	1894	MMTV-Neu
6	130035617	END=130246282	<DUP>	1357	MMTV-Neu
6	130035617	END=130246282	<DUP>	1894	MMTV-Neu
6	130041795	END=130259846	<DUP>	1357	MMTV-Neu
6	130043252	END=130261844	<DUP>	302-2	MMTV-PyMT
6	130045084	END=130365592	<DUP>	302-2	MMTV-PyMT
6	130045084	END=130365592	<DUP>	1357	MMTV-Neu
6	130045084	END=130267791	<DUP>	1894	MMTV-Neu
6	130045084	END=130365592	<DUP>	1894	MMTV-Neu
6	130052160	END=130372009	<DUP>	1357	MMTV-Neu
6	130052870	END=130372728	<DUP>	1894	MMTV-Neu
6	130059951	END=130375651	<DUP>	1357	MMTV-Neu
6	130059951	END=130375651	<DUP>	1894	MMTV-Neu
6	130066390	END=130307504	<DUP>	1357	MMTV-Neu
6	130108783	END=130317467	<DUP>	302-2	MMTV-PyMT
6	130125076	END=130333161	<DUP>	1894	MMTV-Neu
6	130211291	END=130355891	<DUP>	1894	MMTV-Neu
6	130233931	END=130383035	<DUP>	1357	MMTV-Neu
6	130520917	END=130938899	<DUP>	1894	MMTV-Neu
6	130578837	END=130786805	<DUP>	1357	MMTV-Neu
6	130621198	END=130829573	<DUP>	1357	MMTV-Neu
6	130621198	END=130829571	<DUP>	1894	MMTV-Neu
6	130649038	END=130844401	<DUP>	1357	MMTV-Neu
6	130649038	END=130844401	<DUP>	1894	MMTV-Neu
6	130669831	END=130863425	<DUP>	302-2	MMTV-PyMT
6	130674697	END=130867206	<DUP>	1357	MMTV-Neu
6	130697865	END=130887427	<DUP>	1357	MMTV-Neu
6	130701400	END=130890986	<DEL>	1357	MMTV-Neu
6	130701400	END=130964091	<DEL>	1894	MMTV-Neu
6	130707454	END=130897043	<DUP>	1357	MMTV-Neu
6	130913291	END=131072225	<DUP>	1894	MMTV-Neu
6	142017422	END=142507920	<DUP>	1357	MMTV-Neu
7	4325716	END=11033727	<DUP>	302-2	MMTV-PyMT
7	4325716	END=11033727	<DUP>	1357	MMTV-Neu
7	4325716	END=11033727	<DUP>	1894	MMTV-Neu
7	7017262	END=11195899	<DUP>	1357	MMTV-Neu
7	17740509	END=17898551	<DEL>	1357	MMTV-Neu
7	18201425	END=18583804	<DUP>	302-2	MMTV-PyMT
7	18201425	END=18583804	<DUP>	3304-5	MMTV-PyMT
7	18201425	END=18583804	<DUP>	1357	MMTV-Neu
7	18201425	END=18583804	<DUP>	1894	MMTV-Neu
7	18525103	END=18792915	<DUP>	1357	MMTV-Neu
7	18525103	END=18792915	<DUP>	1894	MMTV-Neu
7	20013825	END=80237937	<DUP>	302-2	MMTV-PyMT
7	20013825	END=80237937	<DUP>	1357	MMTV-Neu
7	20013825	END=80237937	<DUP>	1894	MMTV-Neu
7	38175807	END=39200821	<DUP>	3136-9	MMTV-PyMT
7	41139360	END=41268388	<DUP>	1894	MMTV-Neu
7	47207871	END=47750612	<DUP>	1894	MMTV-Neu
7	47210069	END=47754748	<DUP>	302-2	MMTV-PyMT
7	47210069	END=48006771	<DUP>	1357	MMTV-Neu
7	47210069	END=47754748	<DUP>	1357	MMTV-Neu
7	47210069	END=47754748	<DUP>	1894	MMTV-Neu
7	47213546	END=47758845	<DUP>	1357	MMTV-Neu
7	47213546	END=47758845	<DUP>	1894	MMTV-Neu
7	47272645	END=47713322	<DUP>	3304-5	MMTV-PyMT
7	47310433	END=47981963	<DUP>	302-2	MMTV-PyMT
7	47312207	END=47781286	<DUP>	1357	MMTV-Neu
7	47315914	END=47598949	<DUP>	1357	MMTV-Neu
7	47355704	END=47786835	<DUP>	1894	MMTV-Neu
7	47355716	END=47786838	<DEL>	1357	MMTV-Neu
7	47375024	END=47954865	<DUP>	1357	MMTV-Neu
7	47381348	END=47796980	<DUP>	1357	MMTV-Neu
7	47381348	END=47796980	<DUP>	1894	MMTV-Neu
7	47406402	END=47836100	<DUP>	1357	MMTV-Neu
7	47408195	END=47694651	<DEL>	1357	MMTV-Neu
7	47538581	END=47717905	<DUP>	1894	MMTV-Neu
7	47628893	END=47926850	<DUP>	1894	MMTV-Neu
7	47629551	END=47834559	<DUP>	1357	MMTV-Neu
7	47631742	END=47836707	<DUP>	1357	MMTV-Neu
7	47633012	END=47837980	<DUP>	1357	MMTV-Neu
7	47635456	END=47840009	<DEL>	1357	MMTV-Neu
7	47781510	END=47986875	<DUP>	1894	MMTV-Neu
7	47786242	END=47943596	<DUP>	1357	MMTV-Neu
7	47786242	END=47943596	<DUP>	1894	MMTV-Neu
7	47786838	END=47944581	<DUP>	302-2	MMTV-PyMT
7	47790549	END=47948783	<DUP>	1357	MMTV-Neu
7	47800090	END=47963366	<DUP>	302-2	MMTV-PyMT
7	47800090	END=47963366	<DUP>	1357	MMTV-Neu
7	47800090	END=47963366	<DUP>	1894	MMTV-Neu
7	80016406	END=100698076	<DUP>	1357	MMTV-Neu
7	82251323	END=131891648	<DUP>	302-2	MMTV-PyMT
7	103392755	END=104731213	<DEL>	1357	MMTV-Neu
7	103573564	END=103677515	<DUP>	302-2	MMTV-PyMT
7	103573564	END=103677515	<DUP>	1357	MMTV-Neu
7	103573564	END=103677515	<DUP>	1894	MMTV-Neu
8	11991763	END=95563659	<DUP>	3304-5	MMTV-PyMT
8	19402243	END=20849998	<DEL>	1894	MMTV-Neu
8	19767750	END=19963695	<DUP>	1894	MMTV-Neu
8	19767768	END=19963869	<DUP>	1357	MMTV-Neu
8	20415035	END=35560366	<DUP>	1894	MMTV-Neu
8	23105058	END=123635440	<DUP>	1894	MMTV-Neu
8	27343027	END=37102268	<DUP>	1894	MMTV-Neu
8	27353591	END=37114106	<DUP>	1357	MMTV-Neu
8	29786410	END=72459441	<DUP>	1357	MMTV-Neu
8	41528292	END=41956369	<DUP>	1357	MMTV-Neu
8	41528292	END=41956369	<DUP>	1894	MMTV-Neu
8	43344973	END=75615293	<DUP>	1894	MMTV-Neu
8	43344977	END=75615293	<DUP>	302-2	MMTV-PyMT
8	55421611	END=55545225	<DUP>	1894	MMTV-Neu
8	55436397	END=55569848	<DEL>	1357	MMTV-Neu
8	55459347	END=55595256	<DUP>	302-2	MMTV-PyMT
8	55459347	END=55595256	<DUP>	3304-5	MMTV-PyMT
8	55459347	END=55595256	<DUP>	1357	MMTV-Neu
8	55459347	END=55595256	<DUP>	1894	MMTV-Neu
8	55459720	END=55592278	<DUP>	302-2	MMTV-PyMT
8	67035186	END=128557991	<DUP>	302-2	MMTV-PyMT
8	69019196	END=72790472	<DUP>	1894	MMTV-Neu
8	69230386	END=71224921	<DUP>	302-2	MMTV-PyMT
8	69230386	END=71224921	<DUP>	1357	MMTV-Neu
8	71289394	END=71749724	<DUP>	302-2	MMTV-PyMT
8	71289394	END=71749724	<DUP>	3136-9	MMTV-PyMT
8	71289394	END=71749724	<DUP>	3304-5	MMTV-PyMT
8	71289394	END=71749724	<DUP>	1357	MMTV-Neu
8	71289394	END=71749724	<DUP>	1894	MMTV-Neu
8	71880773	END=72011394	<DUP>	302-2	MMTV-PyMT
8	71880773	END=72011395	<DUP>	1357	MMTV-Neu
8	71880773	END=72011395	<DUP>	1894	MMTV-Neu
8	72133953	END=116994040	<DUP>	1894	MMTV-Neu
9	17666852	END=30550949	<DUP>	3304-5	MMTV-PyMT
9	35841604	END=36123238	<DUP>	1357	MMTV-Neu
9	35841607	END=36126238	<DEL>	1357	MMTV-Neu
9	35841607	END=36126238	<DEL>	1894	MMTV-Neu
9	35844359	END=36129828	<DUP>	302-2	MMTV-PyMT
9	35844359	END=36129828	<DUP>	1357	MMTV-Neu
9	35844359	END=36129828	<DUP>	1894	MMTV-Neu
9	46585162	END=119216766	<DUP>	302-2	MMTV-PyMT
9	46585162	END=119216766	<DUP>	1894	MMTV-Neu
9	49958466	END=73111128	<DUP>	302-2	MMTV-PyMT
9	53791960	END=73296741	<DUP>	302-2	MMTV-PyMT
9	57192072	END=105611108	<DUP>	302-2	MMTV-PyMT
9	57286201	END=65856125	<DUP>	302-2	MMTV-PyMT
9	57286201	END=65856125	<DUP>	1357	MMTV-Neu
9	57286201	END=65856125	<DUP>	1894	MMTV-Neu
9	61851044	END=65232573	<DUP>	1357	MMTV-Neu
9	68801854	END=110985426	<DUP>	1357	MMTV-Neu
9	96191013	END=109993675	<DUP>	302-2	MMTV-PyMT
9	96191013	END=109993675	<DUP>	1357	MMTV-Neu
9	96191013	END=109993675	<DUP>	1894	MMTV-Neu
9	107885950	END=116117611	<DUP>	302-2	MMTV-PyMT
9	107885950	END=116117611	<DUP>	1357	MMTV-Neu
9	124159026	END=124327732	<DUP>	302-2	MMTV-PyMT
10	6592253	END=6941380	<DUP>	302-2	MMTV-PyMT
10	6592253	END=6941380	<DUP>	1357	MMTV-Neu
10	6592253	END=6941380	<DUP>	1894	MMTV-Neu
10	7392447	END=22150417	<DEL>	302-2	MMTV-PyMT
10	12964882	END=124497791	<DUP>	302-2	MMTV-PyMT
10	12964882	END=124497791	<DUP>	1357	MMTV-Neu
10	12964882	END=124497791	<DUP>	1894	MMTV-Neu
10	18912371	END=42022910	<DUP>	3304-5	MMTV-PyMT
10	22159674	END=22274479	<DUP>	1894	MMTV-Neu
10	22160346	END=22275139	<DUP>	1357	MMTV-Neu
10	22180669	END=22370918	<DUP>	1357	MMTV-Neu
10	22180680	END=22370916	<DEL>	1894	MMTV-Neu
10	22270130	END=22460226	<DUP>	1357	MMTV-Neu
10	72297177	END=98541470	<DUP>	3304-5	MMTV-PyMT
10	72297177	END=101910272	<DUP>	1357	MMTV-Neu
10	72297179	END=98875919	<DUP>	1357	MMTV-Neu
10	72297179	END=98627239	<DUP>	1357	MMTV-Neu
10	72297180	END=119108747	<DUP>	1357	MMTV-Neu
10	72297181	END=102274455	<DUP>	3304-5	MMTV-PyMT
10	72297184	END=115473630	<DUP>	3304-5	MMTV-PyMT
10	85844984	END=86561602	<DUP>	1357	MMTV-Neu
10	85844984	END=86561602	<DUP>	1894	MMTV-Neu
10	86582933	END=89699400	<DUP>	1357	MMTV-Neu
10	104502962	END=115730192	<DUP>	302-2	MMTV-PyMT
11	13149048	END=56477768	<DUP>	1357	MMTV-Neu
11	31886848	END=32293280	<DUP>	302-2	MMTV-PyMT
11	31886848	END=32293280	<DUP>	1357	MMTV-Neu
11	31886848	END=32293280	<DUP>	1894	MMTV-Neu
11	33073593	END=94528212	<DUP>	302-2	MMTV-PyMT
11	71110131	END=71257172	<DUP>	1357	MMTV-Neu
11	90183635	END=112223844	<DUP>	1357	MMTV-Neu
11	102746613	END=115583943	<DUP>	302-2	MMTV-PyMT
11	102746613	END=115583943	<DUP>	3304-5	MMTV-PyMT
11	102746613	END=115583943	<DUP>	1357	MMTV-Neu
11	102746613	END=115583943	<DUP>	1894	MMTV-Neu
12	18061148	END=20273519	<DUP>	1357	MMTV-Neu
12	18218262	END=18417775	<DUP>	3304-5	MMTV-PyMT
12	18218262	END=20648024	<DUP>	1894	MMTV-Neu
12	18219051	END=19161684	<DUP>	302-2	MMTV-PyMT
12	18219051	END=19161684	<DUP>	3136-9	MMTV-PyMT
12	18219051	END=19161684	<DUP>	3304-5	MMTV-PyMT
12	18219051	END=19161684	<DUP>	1894	MMTV-Neu
12	18366907	END=20705795	<DUP>	3304-5	MMTV-PyMT
12	18366931	END=20705833	<DUP>	1357	MMTV-Neu
12	18413587	END=21025499	<DUP>	1357	MMTV-Neu
12	19198989	END=20435125	<DUP>	1357	MMTV-Neu
12	19199332	END=20436141	<DUP>	1894	MMTV-Neu
12	19288682	END=20312414	<DUP>	302-2	MMTV-PyMT
12	20831054	END=22918413	<DUP>	1357	MMTV-Neu
12	21544963	END=24500683	<DUP>	1894	MMTV-Neu
12	27215588	END=92114561	<DUP>	1357	MMTV-Neu
12	53214144	END=114839867	<DUP>	302-2	MMTV-PyMT
12	53214144	END=114839867	<DUP>	3304-5	MMTV-PyMT
12	61830361	END=116034237	<DUP>	1357	MMTV-Neu
12	61830361	END=116034237	<DUP>	1894	MMTV-Neu
12	64899231	END=70400152	<DUP>	302-2	MMTV-PyMT
12	64899231	END=70400152	<DUP>	3304-5	MMTV-PyMT
12	64899231	END=70400152	<DUP>	1357	MMTV-Neu
12	64899231	END=70400152	<DUP>	1894	MMTV-Neu
12	72292990	END=113559924	<DEL>	302-2	MMTV-PyMT
12	72292990	END=113559924	<DEL>	1894	MMTV-Neu
12	77314835	END=79472623	<DUP>	302-2	MMTV-PyMT
12	77314835	END=79472623	<DUP>	1357	MMTV-Neu
12	77314835	END=79472623	<DUP>	1894	MMTV-Neu
12	88079445	END=88325003	<DUP>	302-2	MMTV-PyMT
12	88079445	END=88325003	<DUP>	1894	MMTV-Neu
12	88129097	END=88306230	<DEL>	1357	MMTV-Neu
12	88129101	END=88306226	<DUP>	1357	MMTV-Neu
12	101178583	END=101407120	<DEL>	302-2	MMTV-PyMT
12	101226294	END=101459232	<DUP>	302-2	MMTV-PyMT
12	101226294	END=101459232	<DUP>	3136-9	MMTV-PyMT
12	101226294	END=101459232	<DUP>	3304-5	MMTV-PyMT
12	101226294	END=101459232	<DUP>	1357	MMTV-Neu
12	101226294	END=101459232	<DUP>	1894	MMTV-Neu
12	101302629	END=101543275	<DUP>	1357	MMTV-Neu
12	102868366	END=104011640	<DUP>	302-2	MMTV-PyMT
12	102868366	END=104011640	<DUP>	1357	MMTV-Neu
12	102868366	END=104011640	<DUP>	1894	MMTV-Neu
12	113589555	END=113771168	<DUP>	1894	MMTV-Neu
12	114045004	END=114212991	<DUP>	3304-5	MMTV-PyMT
12	114669109	END=114928433	<DUP>	302-2	MMTV-PyMT
12	114669109	END=114928433	<DUP>	1357	MMTV-Neu
12	114672526	END=114812879	<DUP>	1357	MMTV-Neu
12	114676552	END=114932174	<DUP>	302-2	MMTV-PyMT
12	114677924	END=114782583	<DUP>	1357	MMTV-Neu
12	114681393	END=114786076	<DUP>	1357	MMTV-Neu
12	114682090	END=114788126	<DEL>	302-2	MMTV-PyMT
12	114684206	END=114789955	<DUP>	1894	MMTV-Neu
12	114685901	END=114857251	<DUP>	1357	MMTV-Neu
12	114700121	END=114821736	<DEL>	1894	MMTV-Neu
12	114700143	END=114871530	<DUP>	1357	MMTV-Neu
12	114725771	END=114898333	<DUP>	3304-5	MMTV-PyMT
12	114726382	END=114899084	<DUP>	1357	MMTV-Neu
12	114732255	END=114903441	<DUP>	1357	MMTV-Neu
12	114736804	END=114932603	<DUP>	302-2	MMTV-PyMT
12	114736804	END=114932603	<DUP>	1357	MMTV-Neu
12	114736804	END=114932603	<DUP>	1894	MMTV-Neu
12	114773754	END=114925770	<DUP>	1357	MMTV-Neu
12	114806638	END=114912071	<DUP>	302-2	MMTV-PyMT
12	114806638	END=114912071	<DUP>	1894	MMTV-Neu
12	114808268	END=114913443	<DUP>	1357	MMTV-Neu
12	114811367	END=114930316	<DUP>	1357	MMTV-Neu
12	114816348	END=114936371	<DUP>	302-2	MMTV-PyMT
12	114816348	END=114936373	<DUP>	1894	MMTV-Neu
12	114817346	END=114932611	<DUP>	302-2	MMTV-PyMT
12	115063991	END=115555396	<DUP>	302-2	MMTV-PyMT
12	115065798	END=115565363	<DEL>	1894	MMTV-Neu
12	115065800	END=115565363	<DEL>	302-2	MMTV-PyMT
12	115065800	END=115565363	<DEL>	3304-5	MMTV-PyMT
12	115068814	END=115570052	<DUP>	3304-5	MMTV-PyMT
12	115068814	END=115570052	<DUP>	1357	MMTV-Neu
12	115069841	END=115296070	<DUP>	302-2	MMTV-PyMT
12	115083998	END=115310010	<DEL>	1357	MMTV-Neu
12	115099371	END=115325494	<DUP>	1357	MMTV-Neu
12	115109360	END=115327746	<DUP>	1357	MMTV-Neu
12	115119278	END=115622670	<DUP>	1357	MMTV-Neu
12	115119278	END=115334600	<DUP>	1894	MMTV-Neu
12	115119432	END=115622845	<DUP>	1894	MMTV-Neu
12	115129315	END=115342475	<DUP>	1357	MMTV-Neu
12	115129315	END=115342475	<DUP>	1894	MMTV-Neu
12	115158518	END=115507659	<DUP>	302-2	MMTV-PyMT
12	115158528	END=115507669	<DUP>	1894	MMTV-Neu
12	115192326	END=115494256	<DUP>	1894	MMTV-Neu
12	115192327	END=115789231	<DUP>	1894	MMTV-Neu
12	115192372	END=115494300	<DUP>	302-2	MMTV-PyMT
12	115200261	END=115548519	<DUP>	1894	MMTV-Neu
12	115215818	END=115642749	<DUP>	3136-9	MMTV-PyMT
12	115215819	END=115379812	<DUP>	1894	MMTV-Neu
12	115230784	END=115664886	<DUP>	302-2	MMTV-PyMT
12	115246595	END=115390134	<DUP>	1357	MMTV-Neu
12	115258032	END=115404319	<DUP>	1894	MMTV-Neu
12	115259207	END=115405108	<DUP>	3304-5	MMTV-PyMT
12	115259207	END=115569635	<DUP>	1894	MMTV-Neu
12	115260174	END=115649812	<DUP>	1357	MMTV-Neu
12	115260327	END=115522465	<DUP>	1357	MMTV-Neu
12	115260327	END=115522465	<DUP>	1894	MMTV-Neu
12	115288296	END=115786204	<DUP>	1357	MMTV-Neu
12	115333330	END=115607810	<DUP>	302-2	MMTV-PyMT
12	115333960	END=115608458	<DUP>	1894	MMTV-Neu
12	115337430	END=115625060	<DUP>	3304-5	MMTV-PyMT
12	115503325	END=115798536	<DEL>	1357	MMTV-Neu
12	115503325	END=115798536	<DEL>	1894	MMTV-Neu
12	115510116	END=115805176	<DUP>	302-2	MMTV-PyMT
12	115510116	END=115805176	<DUP>	1357	MMTV-Neu
12	115510116	END=115805176	<DUP>	1894	MMTV-Neu
12	115519888	END=115808965	<DEL>	3304-5	MMTV-PyMT
12	115522983	END=115811604	<DUP>	1357	MMTV-Neu
12	115527491	END=115816124	<DUP>	1357	MMTV-Neu
12	115527492	END=115816124	<DUP>	1894	MMTV-Neu
12	115528326	END=115661027	<DUP>	302-2	MMTV-PyMT
12	115574222	END=115703465	<DUP>	302-2	MMTV-PyMT
12	115575994	END=115823274	<DUP>	1357	MMTV-Neu
12	115589582	END=115830473	<DUP>	1357	MMTV-Neu
12	115593678	END=115981299	<DUP>	1894	MMTV-Neu
12	115605980	END=116011863	<DUP>	3304-5	MMTV-PyMT
12	115605980	END=116011863	<DUP>	1357	MMTV-Neu
12	115862013	END=115963963	<DUP>	1894	MMTV-Neu
13	11292384	END=19435460	<DUP>	1357	MMTV-Neu
13	12605598	END=13349391	<DUP>	1357	MMTV-Neu
13	13881534	END=68095379	<DUP>	1894	MMTV-Neu
13	17533899	END=19173838	<DUP>	1357	MMTV-Neu
13	17533899	END=19173838	<DUP>	1894	MMTV-Neu
13	22086834	END=23231575	<DUP>	302-2	MMTV-PyMT
13	22086834	END=23231575	<DUP>	1357	MMTV-Neu
13	22086834	END=23231575	<DUP>	1894	MMTV-Neu
13	35091186	END=67422225	<DUP>	302-2	MMTV-PyMT
13	35091186	END=67422225	<DUP>	1357	MMTV-Neu
13	35091186	END=67422225	<DUP>	1894	MMTV-Neu
13	37146873	END=64426607	<DUP>	1357	MMTV-Neu
13	39472125	END=39612653	<DUP>	3304-5	MMTV-PyMT
13	44869571	END=69598524	<DUP>	302-2	MMTV-PyMT
13	44869571	END=69598524	<DUP>	1357	MMTV-Neu
13	44869571	END=69598524	<DUP>	1894	MMTV-Neu
13	51785718	END=104251154	<DUP>	302-2	MMTV-PyMT
13	51785718	END=104251154	<DUP>	3304-5	MMTV-PyMT
13	51785718	END=104251154	<DUP>	1357	MMTV-Neu
13	51785718	END=104251154	<DUP>	1894	MMTV-Neu
13	62360784	END=62699039	<DUP>	1357	MMTV-Neu
13	65378137	END=66417043	<DUP>	1357	MMTV-Neu
13	66270144	END=66603213	<DUP>	302-2	MMTV-PyMT
13	66283320	END=66433078	<DUP>	1357	MMTV-Neu
13	66283320	END=66433076	<DUP>	1894	MMTV-Neu
13	66427276	END=66848209	<DEL>	1894	MMTV-Neu
13	67224385	END=67914346	<DUP>	1357	MMTV-Neu
13	67304686	END=67607588	<DUP>	1357	MMTV-Neu
13	67304686	END=67607588	<DUP>	1894	MMTV-Neu
13	67935956	END=68551331	<DUP>	302-2	MMTV-PyMT
13	68015266	END=68405999	<DUP>	1894	MMTV-Neu
13	68056244	END=68557947	<DUP>	1357	MMTV-Neu
13	68080618	END=68225624	<DUP>	1357	MMTV-Neu
13	77173346	END=78031414	<DUP>	1357	MMTV-Neu
13	77173346	END=78031414	<DUP>	1894	MMTV-Neu
13	101899053	END=103214857	<DUP>	3304-5	MMTV-PyMT
13	111667350	END=111781765	<DUP>	1894	MMTV-Neu
13	114564560	END=118936657	<DUP>	1894	MMTV-Neu
13	119488274	END=119601825	<DUP>	302-2	MMTV-PyMT
13	119488274	END=119601825	<DUP>	3304-5	MMTV-PyMT
13	119488274	END=119601825	<DUP>	1357	MMTV-Neu
13	119488274	END=119601825	<DUP>	1894	MMTV-Neu
13	119494956	END=119609012	<DUP>	1894	MMTV-Neu
14	6806049	END=6939564	<DUP>	1894	MMTV-Neu
14	10327238	END=107487280	<DUP>	302-2	MMTV-PyMT
14	28970541	END=40075248	<DUP>	1357	MMTV-Neu
14	28970582	END=40075263	<DUP>	1894	MMTV-Neu
14	35946822	END=49182356	<DUP>	1357	MMTV-Neu
14	41280545	END=42465573	<DUP>	302-2	MMTV-PyMT
14	41280545	END=42558734	<DUP>	1357	MMTV-Neu
14	41280545	END=42465573	<DUP>	1357	MMTV-Neu
14	41610768	END=43278471	<DUP>	1894	MMTV-Neu
14	41618617	END=51605430	<DUP>	302-2	MMTV-PyMT
14	43980057	END=51262237	<DUP>	1357	MMTV-Neu
14	43980057	END=51262237	<DUP>	1894	MMTV-Neu
14	43991264	END=51162024	<DUP>	1894	MMTV-Neu
14	44087304	END=51233904	<DUP>	1357	MMTV-Neu
14	51198684	END=51773321	<DUP>	302-2	MMTV-PyMT
14	51198684	END=51773321	<DUP>	3304-5	MMTV-PyMT
14	51198684	END=51773321	<DUP>	1894	MMTV-Neu
14	51219627	END=51755800	<DUP>	302-2	MMTV-PyMT
14	51219627	END=51755800	<DUP>	1357	MMTV-Neu
14	51556037	END=51679266	<DUP>	1894	MMTV-Neu
14	52720257	END=53427548	<DUP>	302-2	MMTV-PyMT
14	53045808	END=53349550	<DUP>	3304-5	MMTV-PyMT
14	53045808	END=53349550	<DUP>	1357	MMTV-Neu
14	63572912	END=97123999	<DUP>	1894	MMTV-Neu
14	113638491	END=114290717	<DUP>	1357	MMTV-Neu
15	21681090	END=94170685	<DUP>	1357	MMTV-Neu
15	79868777	END=100408979	<DUP>	302-2	MMTV-PyMT
15	103719288	END=103943619	<DUP>	302-2	MMTV-PyMT
15	103719288	END=103943619	<DUP>	3304-5	MMTV-PyMT
15	103719288	END=103943619	<DUP>	1357	MMTV-Neu
15	103724779	END=103839735	<DUP>	1894	MMTV-Neu
15	103733281	END=103911284	<DUP>	302-2	MMTV-PyMT
15	103733281	END=103911284	<DUP>	3304-5	MMTV-PyMT
15	103733281	END=103911284	<DUP>	1357	MMTV-Neu
15	103733281	END=103911284	<DUP>	1894	MMTV-Neu
15	103738938	END=103879490	<DUP>	3304-5	MMTV-PyMT
15	103738939	END=103879491	<DUP>	1357	MMTV-Neu
15	103738939	END=103879491	<DUP>	1894	MMTV-Neu
15	103746976	END=103891473	<DUP>	1357	MMTV-Neu
15	103748203	END=103892724	<DUP>	1357	MMTV-Neu
15	103758851	END=103902034	<DUP>	1357	MMTV-Neu
15	103761871	END=103905257	<DUP>	3304-5	MMTV-PyMT
15	103762133	END=103905424	<DUP>	3136-9	MMTV-PyMT
15	103762331	END=103905662	<DUP>	302-2	MMTV-PyMT
15	103763923	END=103907215	<DUP>	302-2	MMTV-PyMT
15	103773565	END=103910335	<DUP>	302-2	MMTV-PyMT
15	103773565	END=103910335	<DUP>	1894	MMTV-Neu
15	103775302	END=103912025	<DUP>	1894	MMTV-Neu
15	103787299	END=103916905	<DUP>	302-2	MMTV-PyMT
15	103787299	END=103916905	<DUP>	1894	MMTV-Neu
15	103823513	END=103937647	<DUP>	1894	MMTV-Neu
16	38656263	END=38895337	<DUP>	302-2	MMTV-PyMT
16	38656263	END=38895337	<DUP>	3304-5	MMTV-PyMT
16	38656263	END=38895337	<DUP>	1357	MMTV-Neu
16	38656263	END=38895337	<DUP>	1894	MMTV-Neu
16	55364699	END=95790377	<DEL>	3136-9	MMTV-PyMT
17	10211246	END=37661076	<DUP>	3304-5	MMTV-PyMT
17	13206489	END=13511480	<DUP>	3304-5	MMTV-PyMT
17	13206489	END=13511484	<DUP>	1894	MMTV-Neu
17	13206496	END=13511500	<DUP>	1357	MMTV-Neu
17	33978557	END=36032455	<DUP>	302-2	MMTV-PyMT
17	33978557	END=36032455	<DUP>	3304-5	MMTV-PyMT
17	33997128	END=36030661	<DUP>	302-2	MMTV-PyMT
17	35245323	END=35475206	<DUP>	302-2	MMTV-PyMT
17	35245323	END=35475206	<DUP>	1357	MMTV-Neu
17	35245323	END=35475206	<DUP>	1894	MMTV-Neu
17	35362783	END=35466654	<DUP>	302-2	MMTV-PyMT
17	36089497	END=36200530	<DEL>	1894	MMTV-Neu
17	36089691	END=36200735	<DUP>	302-2	MMTV-PyMT
17	36089691	END=36200735	<DUP>	1357	MMTV-Neu
17	36545132	END=89154068	<DUP>	1357	MMTV-Neu
17	38414266	END=38521651	<DUP>	1357	MMTV-Neu
17	38414266	END=38521651	<DUP>	1894	MMTV-Neu
17	38425394	END=38616348	<DUP>	1357	MMTV-Neu
17	38425394	END=38616348	<DUP>	1894	MMTV-Neu
17	38426747	END=38533264	<DUP>	302-2	MMTV-PyMT
17	38426747	END=38533264	<DUP>	1894	MMTV-Neu
17	38438265	END=38622374	<DEL>	1357	MMTV-Neu
17	38485168	END=38786060	<DUP>	1357	MMTV-Neu
17	38496526	END=38686925	<DUP>	3304-5	MMTV-PyMT
17	38503001	END=38804069	<DUP>	302-2	MMTV-PyMT
17	38503001	END=38804069	<DUP>	1357	MMTV-Neu
17	38503001	END=38804069	<DUP>	1894	MMTV-Neu
17	38504736	END=38809250	<DUP>	1357	MMTV-Neu
17	38504963	END=38809475	<DUP>	1894	MMTV-Neu
17	38553949	END=38768890	<DUP>	1357	MMTV-Neu
17	38594049	END=38807430	<DUP>	3304-5	MMTV-PyMT
17	38594443	END=38807766	<DUP>	1894	MMTV-Neu
17	38596473	END=38809760	<DUP>	1357	MMTV-Neu
17	38624822	END=38759624	<DUP>	1894	MMTV-Neu
17	38634754	END=38765044	<DUP>	1894	MMTV-Neu
17	38641751	END=38771560	<DUP>	3304-5	MMTV-PyMT
17	38641751	END=38771560	<DUP>	1357	MMTV-Neu
17	38641751	END=38771560	<DUP>	1894	MMTV-Neu
17	38790859	END=38985040	<DUP>	302-2	MMTV-PyMT
17	38790859	END=38985040	<DUP>	3136-9	MMTV-PyMT
17	38790859	END=38985040	<DUP>	1357	MMTV-Neu
17	38790859	END=38985040	<DUP>	1894	MMTV-Neu
17	39405970	END=40095089	<DUP>	1357	MMTV-Neu
17	39406067	END=40095171	<DEL>	302-2	MMTV-PyMT
17	39406067	END=40095171	<DEL>	1357	MMTV-Neu
17	39406067	END=40095171	<DEL>	1894	MMTV-Neu
17	39410295	END=40099372	<DUP>	1357	MMTV-Neu
17	39434890	END=40120551	<DUP>	3304-5	MMTV-PyMT
17	39434890	END=40120551	<DUP>	1894	MMTV-Neu
17	39530178	END=39634572	<DUP>	1357	MMTV-Neu
17	39530178	END=39634572	<DUP>	1894	MMTV-Neu
17	39815871	END=40070195	<DUP>	1894	MMTV-Neu
17	39940964	END=40085606	<DUP>	1357	MMTV-Neu
17	47895108	END=48036027	<DUP>	302-2	MMTV-PyMT
17	78470694	END=81372241	<DEL>	1357	MMTV-Neu
17	78470694	END=81372241	<DEL>	1894	MMTV-Neu
17	78476505	END=81372231	<DUP>	1357	MMTV-Neu
18	33416627	END=56617990	<DUP>	3304-5	MMTV-PyMT
18	33416627	END=56617990	<DUP>	1894	MMTV-Neu
18	90053958	END=90370367	<DUP>	3304-5	MMTV-PyMT
18	90053958	END=90370367	<DUP>	1357	MMTV-Neu
19	6028884	END=23059579	<DUP>	302-2	MMTV-PyMT
19	7987791	END=8284347	<DUP>	1894	MMTV-Neu
19	8005766	END=8300708	<DUP>	1894	MMTV-Neu
19	8122037	END=8393322	<DUP>	1894	MMTV-Neu
19	8890408	END=11958868	<DUP>	1894	MMTV-Neu
19	11409761	END=11541333	<DUP>	302-2	MMTV-PyMT
19	11431735	END=11560104	<DUP>	302-2	MMTV-PyMT
19	11431735	END=11560104	<DUP>	1357	MMTV-Neu
19	11431735	END=11560104	<DUP>	1894	MMTV-Neu
19	12205067	END=35191240	<DUP>	1357	MMTV-Neu
19	12205189	END=35191268	<DEL>	1894	MMTV-Neu
19	33422551	END=33626804	<DUP>	1357	MMTV-Neu
19	33459496	END=33838410	<DUP>	1357	MMTV-Neu
19	33529944	END=33717416	<DUP>	1894	MMTV-Neu
19	33530044	END=33717561	<DUP>	1357	MMTV-Neu
19	33668726	END=33834667	<DUP>	1894	MMTV-Neu
19	49821434	END=51135520	<DUP>	1357	MMTV-Neu
19	49821434	END=51135520	<DUP>	1894	MMTV-Neu
X	67208089	END=133510994	<DUP>	1357	MMTV-Neu
X	75689216	END=144013518	<DUP>	1357	MMTV-Neu
X	85354755	END=87667785	<DUP>	1894	MMTV-Neu
