# Supplementary material for: Integrated analyses of murine breast cancer models reveal critical parallels with human disease
Source: Nat Commun. 2019 Jul 22;10:3261. doi: 10.1038/s41467-019-11236-3 (PMC6646342; doi:10.1038/s41467-019-11236-3)
Supplement: Supplementary file 8 — Supplementary Data 5 [file 41467_2019_11236_MOESM8_ESM.xlsx]

## Sheet: Sheet1
Sample	Model/Gene	ChrA	PositionA_Break	ChrB	PositionB_Break
302	PYMT/WT	2	122028734	18	43477688
302	PYMT/WT	5	146261407	18	40308334
302	PYMT/WT	14	46775670	1	188686978
302	PYMT/WT	14	46788307	1	188686992
302	PYMT/WT	6	33462436	15	98256817
302	PYMT/WT	6	33462439	15	98257038
302	PYMT/WT	5	147381787	14	18331781
302	PYMT/WT	5	147381850	14	18285293
302	PYMT/WT	9	40403488	8	83219166
302	PYMT/WT	9	40403606	8	83219238
302	PYMT/WT	9	24127147	6	129735249
302	PYMT/WT	9	24127196	6	129734891
302	PYMT/WT	19	42112983	1	55570598
302	PYMT/WT	19	42112998	1	55571408
302	PYMT/WT	4	135856260	13	19995772
302	PYMT/WT	7	18786889	3	102920679
302	PYMT/WT	7	18787117	3	102915347
302	PYMT/WT	4	155957188	14	56010548
302	PYMT/WT	16	30999665	14	65817822
302	PYMT/WT	16	30999751	14	65817194
302	PYMT/WT	6	105862600	11	98002985
302	PYMT/WT	6	105862648	11	98003297
302	PYMT/WT	3	30385340	2	131302666
302	PYMT/WT	3	30385399	2	131303558
302	PYMT/WT	7	138882497	16	58919858
302	PYMT/WT	7	72014740	2	161669677
302	PYMT/WT	7	72014754	2	161670085
302	PYMT/WT	2	174462696	19	4694979
302	PYMT/WT	6	143034258	12	71125620
302	PYMT/WT	6	143034276	12	71132128
302	PYMT/WT	6	143034277	12	71126461
302	PYMT/WT	6	143034281	12	71123739
302	PYMT/WT	6	143034199	12	71123171
302	PYMT/WT	5	146260982	17	39843795
302	PYMT/WT	5	80900777	2	90865183
302	PYMT/WT	5	80901591	2	90847366
302	PYMT/WT	18	73533549	11	106066910
3136	PYMT/WT	5	146261331	18	40308311
1357	NEU/WT	6	106657293	2	34431996
1357	NEU/WT	5	27348314	14	96333012
1357	NEU/WT	2	125924516	19	12673563
1357	NEU/WT	16	9706029	10	87838308
1357	NEU/WT	6	136000070	19	52946142
1357	NEU/WT	6	136000070	19	52946389
1357	NEU/WT	4	150466214	10	89787103
1357	NEU/WT	4	150466317	10	89782803
1357	NEU/WT	8	38140075	16	97451205
1357	NEU/WT	7	10609874	4	77185903
1357	NEU/WT	7	10609888	4	77185263
1357	NEU/WT	5	146261357	18	40308322
1357	NEU/WT	X	102248071	15	34363993
1357	NEU/WT	6	106657295	2	34432385
1357	NEU/WT	6	106657295	2	34435285
1357	NEU/WT	6	106657349	2	34435131
1357	NEU/WT	6	33462436	15	98256817
1357	NEU/WT	6	33462439	15	98257038
1357	NEU/WT	5	147381787	14	18331781
1357	NEU/WT	6	110963000	2	20275721
1357	NEU/WT	3	8663363	1	135483546
1357	NEU/WT	3	8663513	1	135483561
1357	NEU/WT	9	109933459	11	67473745
1357	NEU/WT	9	109934079	11	67473739
1357	NEU/WT	9	24127151	6	129735307
1357	NEU/WT	9	24127160	6	129734890
1357	NEU/WT	19	42112983	1	55570598
1357	NEU/WT	19	42112998	1	55571408
1357	NEU/WT	5	41683023	10	32436422
1357	NEU/WT	4	150466188	10	89782628
1357	NEU/WT	4	150466194	10	89789296
1357	NEU/WT	4	150466316	10	89789382
1357	NEU/WT	4	150466317	10	89787362
1357	NEU/WT	7	18786595	3	102932644
1357	NEU/WT	7	18786595	3	102932809
1357	NEU/WT	7	18787079	3	102920529
1357	NEU/WT	7	18787232	3	102915349
1357	NEU/WT	5	135357702	11	3185750
1357	NEU/WT	5	135357816	11	3185701
1357	NEU/WT	9	121164661	15	6750713
1357	NEU/WT	9	121164667	15	6743232
1357	NEU/WT	9	121164705	15	6745631
1357	NEU/WT	9	121164712	15	6744457
1357	NEU/WT	9	121164725	15	6743535
1357	NEU/WT	16	30999665	14	65817822
1357	NEU/WT	16	30999751	14	65817194
1357	NEU/WT	6	105862648	11	98003298
1357	NEU/WT	3	30385273	2	131308605
1357	NEU/WT	3	30385292	2	131313292
1357	NEU/WT	3	30385340	2	131302666
1357	NEU/WT	3	30385406	2	131303567
1357	NEU/WT	9	53692440	7	6486364
1357	NEU/WT	9	53692635	7	6486207
1357	NEU/WT	15	81865823	12	16606977
1357	NEU/WT	7	72014740	2	161669677
1357	NEU/WT	7	72014754	2	161670085
1357	NEU/WT	3	55068044	1	160203613
1357	NEU/WT	3	55068097	1	160203163
1357	NEU/WT	12	30894092	10	27265475
1357	NEU/WT	16	97995184	11	31177966
1357	NEU/WT	6	143034258	12	71126460
1357	NEU/WT	6	143034283	12	71125585
1357	NEU/WT	6	143034199	12	71123171
1357	NEU/WT	5	80900845	2	90865183
1357	NEU/WT	3	135929181	1	139635092
1357	NEU/WT	3	143707434	1	58405680
1357	NEU/WT	3	143707503	1	58406621
1357	NEU/WT	MT	3294	1	138156889
1357	NEU/WT	6	138060508	1	157412761
1357	NEU/WT	5	6799838	3	36974499
1894	NEU/WT	6	106657287	2	34444308
1894	NEU/WT	6	106657293	2	34431996
1894	NEU/WT	2	125924516	19	12673563
1894	NEU/WT	16	9706029	10	87838308
1894	NEU/WT	6	136000070	19	52946142
1894	NEU/WT	6	136000070	19	52946389
1894	NEU/WT	4	150466243	10	89787103
1894	NEU/WT	4	150466315	10	89782792
1894	NEU/WT	8	38140075	16	97451205
1894	NEU/WT	7	10609873	4	77185902
1894	NEU/WT	7	10609888	4	77185263
1894	NEU/WT	6	106657295	2	34432367
1894	NEU/WT	6	106657295	2	34435279
1894	NEU/WT	9	109933459	11	67473745
1894	NEU/WT	9	109934079	11	67473739
1894	NEU/WT	9	24127151	6	129735298
1894	NEU/WT	9	24127160	6	129734890
1894	NEU/WT	15	81865823	12	16606977
1894	NEU/WT	19	42112983	1	55570598
1894	NEU/WT	19	42113066	1	55571454
1894	NEU/WT	5	41683023	10	32436422
1894	NEU/WT	4	150466188	10	89782628
1894	NEU/WT	4	150466230	10	89789296
1894	NEU/WT	4	150466316	10	89789382
1894	NEU/WT	4	150466317	10	89787336
1894	NEU/WT	7	18788163	3	102853546
1894	NEU/WT	7	18788290	3	102852264
1894	NEU/WT	7	18788406	3	102854108
1894	NEU/WT	16	30999665	14	65817822
1894	NEU/WT	16	30999751	14	65817194
1894	NEU/WT	3	30385336	2	131313292
1894	NEU/WT	3	30385340	2	131302666
1894	NEU/WT	3	30385403	2	131303544
1894	NEU/WT	9	53692440	7	6486364
1894	NEU/WT	9	53692635	7	6486207
1894	NEU/WT	7	72014740	2	161669676
1894	NEU/WT	7	72014754	2	161670085
1894	NEU/WT	12	30894092	10	27265475
1894	NEU/WT	6	143034245	12	71125619
1894	NEU/WT	6	143034199	12	71123171
1894	NEU/WT	5	80901514	2	90847412
1894	NEU/WT	3	135929181	1	139635092
1894	NEU/WT	3	143707434	1	58405680
1894	NEU/WT	3	143707486	1	58406636
1894	NEU/WT	6	138060508	1	157412761
1894	NEU/WT	6	138060521	1	157419867
