# Supplementary material for: Integrated analyses of murine breast cancer models reveal critical parallels with human disease
Source: Nat Commun. 2019 Jul 22;10:3261. doi: 10.1038/s41467-019-11236-3 (PMC6646342; doi:10.1038/s41467-019-11236-3)
Supplement: Supplementary file 9 — Supplementary Data 6 [file 41467_2019_11236_MOESM9_ESM.xlsx]

## Sheet: Table S1
Tumor ID	Genotype	Histological Subtype	Latency	Mets per Mouse	Microarray Profiling	Whole Genome Sequencing
1131	MMTV-Neu	Comedeo adenocarcinoma	220	9	Y	N
1132	MMTV-Neu	EMT	136	8	Y	N
1357	MMTV-Neu	Comedeo adenocarcinoma	229	7	Y	Y
1358	MMTV-Neu	Comedeo adenocarcinoma	273	2	Y	N
1363	MMTV-Neu	Comedeo adenocarcinoma	120	15	Y	N
1414	MMTV-Neu	Comedeo adenocarcinoma	195	0	Y	N
1753	MMTV-Neu	Comedeo adenocarcinoma	236	15	Y	N
1894	MMTV-Neu	Comedeo adenocarcinoma	227	7	Y	Y
1906	MMTV-Neu	Comedeo adenocarcinoma with fluid core	274	13	Y	N
2178	MMTV-Neu	Comedeo adenocarcinoma	160	2	Y	N
2182	MMTV-Neu	Comedeo adenocarcinoma	173	0	Y	N
2187	MMTV-Neu	Comedeo adenocarcinoma	176	10	Y	Y
2188	MMTV-Neu	Comedeo adenocarcinoma	225	0	Y	N
2191	MMTV-Neu	Comedeo adenocarcinoma with some EMT	282	0	Y	N
2297	MMTV-Neu	Comedeo adenocarcinoma	265	7	Y	N
2054-1	MMTV-PyMT	Microacinar	30	4	Y	N
2054-4	MMTV-PyMT	Microacinar	30	4	Y	N
2139-1	MMTV-PyMT	Squamous	46	73	Y	N
2680-1	MMTV-PyMT	Papillary	NA	65	Y	N
273-5	MMTV-PyMT	Squamous	47	24	Y	N
274-7	MMTV-PyMT	Microacinar	50	14	Y	N
2831-6	MMTV-PyMT	Microacinar	40	157	Y	N
300-1	MMTV-PyMT	Microacinar	46	104	Y	N
302-2	MMTV-PyMT	Microacinar	45	124	Y	Y
3119-5	MMTV-PyMT	Squamous	NA	229	Y	N
3136-7	MMTV-PyMT	Papillary	41	111	Y	N
3136-9	MMTV-PyMT	Microacinar	41	111	Y	Y
3143-4	MMTV-PyMT	Squamous	39	42	Y	N
3146-10	MMTV-PyMT	Papillary	39	249	Y	N
3146-4	MMTV-PyMT	Papillary	39	249	Y	N
3304-5	MMTV-PyMT	Microacinar	42	141	Y	Y
3720-6	MMTV-PyMT	Microacinar	NA	377	Y	N
379-1	MMTV-PyMT	Microacinar	59	12	Y	N
455-3	MMTV-PyMT	Squamous	42	20	Y	N
456-5	MMTV-PyMT	Squamous	42	64	Y	N
563-5	MMTV-PyMT	Squamous	42	26	Y	N
592-7	MMTV-PyMT	Microacinar	45	134	Y	N
616-4	MMTV-PyMT	Squamous	42	31	Y	N
622-5	MMTV-PyMT	Microacinar	45	2	Y	N
622-6	MMTV-PyMT	Microacinar	45	0	Y	N
628-3	MMTV-PyMT	Microacinar	45	0	Y	N
693-6	MMTV-PyMT	Microacinar	30	11	Y	N

## Sheet: Table S2
Sample	Gene	Alteration	Confirmed	Confirmation method
1357	PTPRH	WT	Y	PCR
1357	Col1a1	AMP	Y	qPCR
1357	PLEKHM1	WT	Y	PCR
1357	CLSTN1	WT	Y	PCR
1894	PTPRH	WT	Y	PCR
1894	MATN2	WT	Y	PCR
1894	PLEKHM1	WT	Y	PCR
1894	CLSTN1	WT	Y	PCR
1894	AXIN1	WT	Y	qPCR
1894	AXIN2	AMP	Y	qPCR
1894	CCND2	WT	Y	qPCR
1894	WNT5B	WT	Y	qPCR
1894	ITPR1	WT	Y	qPCR
1894	E2F1	AMP	Y	qPCR
1894	ID1	AMP	Y	qPCR
2187	PTPRH	WT	Y	PCR
2187	MATN2	WT	Y	PCR
2187	PLEKHM1	WT	Y	PCR
2187	CLSTN1	WT	Y	PCR
3136-9	PTPRH	WT	Y	PCR
3136-9	PLEKHM1	Mut	Y	PCR
3136-9	CLSTN1	WT	Y	PCR
3304-5	PTPRH	WT	Y	PCR
3304-5	MATN2	WT	Y	PCR
3304-5	PLEKHM1	WT	Y	PCR
3304-5	CLSTN1	WT	Y	PCR
3304-5	AXIN1	WT	Y	qPCR
3304-5	AXIN2	AMP	Y	qPCR
3304-5	COL1A1	WT	Y	qPCR
3304-5	MAPK9	WT	Y	qPCR
3304-5	CCND2	WT	Y	qPCR
3304-5	KDM5A	WT	Y	qPCR
3304-5	WNT5B	WT	Y	qPCR
3304-5	ITPR1	WT	Y	qPCR
3304-5	NFATC2	WT	Y	qPCR
3304-5	ID1	WT	Y	qPCR
1894	COL1A1	WT	N	qPCR
1894	MAPK9	WT	N	qPCR
1894	KDM5A	WT	N	qPCR
1894	NFATC2	AMP	N	qPCR
3136-9	MATN2	Mut	N	PCR
3304-5	E2F1	WT	N	qPCR

## Sheet: Table S3
Sample_Model	Chromosome	POS	REF	ALT	Impact	Gene	Amino Acid Change
1357_Neu	1	85111791	C	G	HIGH	Vmn2r115	p.Ser695*
1357_Neu	1	85586308	G	A	HIGH	H2-D1	p.Trp157*
1357_Neu	1	85610338	T	C	LOW	Gp1ba	p.Thr503Thr
1357_Neu	1	85616155	C	G	LOW	Erbb2	p.Leu468Leu
1357_Neu	1	85617848	T	C	LOW	AY358078	p.Gly395Gly
1357_Neu	1	134328822	G	A	LOW	Vmn2r117	p.Asp530Asp
1357_Neu	1	171515562	G	T	LOW	H2-D1	p.Thr158Thr
1357_Neu	1	171516794	G	C	LOW	H2-Q2	p.Val306Val
1357_Neu	1	171516805	C	A	MODERATE	Cd244	p.Arg304Ser
1357_Neu	1	171516816	G	A	MODERATE	Cd244	p.Arg304His
1357_Neu	1	171525226	A	T	MODERATE	Nlrp1b	p.Leu1150Gln
1357_Neu	1	171530302	A	G	MODERATE	Erbb2	p.Thr473Ala
1357_Neu	1	171530451	A	C	MODERATE	Erbb2	p.Asn479His
1357_Neu	1	171533770	C	T	MODERATE	Zfp429	p.Ala81Thr
1357_Neu	1	171546964	G	A	MODERATE	Zfp429	p.Leu56Phe
1357_Neu	1	171548562	A	T	MODERATE	Gm8267	p.Met121Lys
1357_Neu	1	171550198	G	A	MODERATE	Muc4	p.Ala928Thr
1357_Neu	1	171551705	A	T	MODERATE	Vmn2r114	p.Phe703Ile
1357_Neu	1	171563012	T	G	MODERATE	H2-K1	p.Lys338Gln
1357_Neu	1	171566904	G	C	MODERATE	H2-K1	p.Gln285Glu
1357_Neu	1	171574553	C	G	MODERATE	H2-K1	p.Gly90Arg
1357_Neu	1	171577958	A	C	MODERATE	H2-D1	p.Lys155Asn
1357_Neu	1	171577959	C	T	MODERATE	H2-D1	p.Ala159Val
1357_Neu	1	178172337	T	G	MODERATE	H2-D1	p.Tyr286Asp
1357_Neu	10	58221909	T	A	MODERATE	H2-Q2	p.Ser303Thr
1357_Neu	10	85746806	G	T	MODERATE	H2-Bl	p.Ala225Glu
1357_Neu	11	3119432	G	A	MODIFIER	A530032D15Rik
1357_Neu	11	25611969	C	G	MODIFIER	Sp110
1357_Neu	11	70640918	C	T	MODIFIER	Sp140
1357_Neu	11	71156085	G	C	MODIFIER	Sp140
1357_Neu	11	71165374	G	C	MODIFIER	Sp140
1357_Neu	11	98427343	T	G	MODIFIER	Ppfia4
1357_Neu	11	98427356	G	A	MODIFIER	Itln1
1357_Neu	11	98427374	A	T	MODIFIER	Itln1
1357_Neu	12	18065534	G	A	MODIFIER	Itln1
1357_Neu	12	18947118	A	G	MODIFIER	Itln1
1357_Neu	12	19096876	T	C	MODIFIER	Itln1
1357_Neu	12	20265394	A	G	MODIFIER	Itln1
1357_Neu	12	20270623	C	T	MODIFIER	Itln1
1357_Neu	12	20274399	T	G	MODIFIER	Itln1
1357_Neu	12	20275425	G	T	MODIFIER	Itln1-Cd244
1357_Neu	12	20275433	C	G	MODIFIER	Itln1-Cd244
1357_Neu	12	20275460	C	A	MODIFIER	Itln1-Cd244
1357_Neu	12	20278078	C	T	MODIFIER	Itln1-Cd244
1357_Neu	12	20293189	G	A	MODIFIER	Cd244
1357_Neu	12	113713403	G	A	MODIFIER	Cd244
1357_Neu	12	113716865	A	C	MODIFIER	Cd244
1357_Neu	12	113932272	G	A	MODIFIER	Gm16432-Desi2
1357_Neu	12	114676579	G	A	MODIFIER	Smpdl3a-Dux
1357_Neu	12	114746464	T	A	MODIFIER	Btbd11-Pwp1
1357_Neu	12	114785156	T	A	MODIFIER	Pisd-ps1
1357_Neu	12	114817512	G	A	MODIFIER	5730522E02Rik
1357_Neu	12	114817516	A	G	MODIFIER	Nlrp1b
1357_Neu	12	114817518	G	A	MODIFIER	Hpcal1-5730507C01Rik
1357_Neu	12	114914518	C	T	MODIFIER	5730507C01Rik-1700030C10Rik
1357_Neu	12	114946084	A	C	MODIFIER	5730507C01Rik-1700030C10Rik
1357_Neu	12	115067688	G	A	MODIFIER	5730507C01Rik-1700030C10Rik
1357_Neu	12	115068052	T	A	MODIFIER	5730507C01Rik-1700030C10Rik
1357_Neu	12	115068249	T	A	MODIFIER	5730507C01Rik-1700030C10Rik
1357_Neu	12	115120167	A	G	MODIFIER	5730507C01Rik-1700030C10Rik
1357_Neu	12	115171294	C	T	MODIFIER	5730507C01Rik-1700030C10Rik
1357_Neu	12	115206773	G	A	MODIFIER	5730507C01Rik-1700030C10Rik
1357_Neu	12	115207876	T	C	MODIFIER	5730507C01Rik-1700030C10Rik
1357_Neu	12	115208534	A	C	MODIFIER	5730507C01Rik-1700030C10Rik
1357_Neu	12	115242916	T	C	MODIFIER	Adam6a-Mir7094-1
1357_Neu	12	115242919	C	T	MODIFIER	Adam6a-Mir7094-1
1357_Neu	12	115294432	A	G	MODIFIER	Adam6a-Mir7094-1
1357_Neu	12	115334944	C	A	MODIFIER	Mir7094-2-Mir6388
1357_Neu	12	115335931	G	T	MODIFIER	Mir7094-2-Mir6388
1357_Neu	12	115359655	T	A	MODIFIER	Mir7094-2-Mir6388
1357_Neu	12	115359691	C	A	MODIFIER	Mir7094-2-Mir6388
1357_Neu	12	115364735	C	T	MODIFIER	Mir7094-2-Mir6388
1357_Neu	12	115398902	C	T	MODIFIER	Mir7094-2-Mir6388
1357_Neu	12	115573009	T	C	MODIFIER	Mir7094-2-Mir6388
1357_Neu	12	115575481	T	A	MODIFIER	Mir7094-2-Mir6388
1357_Neu	12	115575491	T	C	MODIFIER	Mir7094-2-Mir6388
1357_Neu	12	115576495	G	A	MODIFIER	Mir7094-2-Mir6388
1357_Neu	12	115592057	G	T	MODIFIER	Mir7094-2-Mir6388
1357_Neu	12	115595899	C	G	MODIFIER	Mir7094-2-Mir6388
1357_Neu	12	115604109	C	T	MODIFIER	Mir7094-2-Mir6388
1357_Neu	12	115604252	C	A	MODIFIER	Mir7094-2-Mir6388
1357_Neu	12	115617550	A	G	MODIFIER	Mir7094-2-Mir6388
1357_Neu	12	115622879	A	G	MODIFIER	Mir7094-2-Mir6388
1357_Neu	12	115624312	A	G	MODIFIER	Mir7094-2-Mir6388
1357_Neu	12	115624388	A	G	MODIFIER	Mir7094-2-Mir6388
1357_Neu	12	115624456	T	G	MODIFIER	Mir7094-2-Mir6388
1357_Neu	12	115624458	G	A	MODIFIER	Mir7094-2-Mir6388
1357_Neu	12	115658961	C	A	MODIFIER	Mir7094-2-Mir6388
1357_Neu	12	115758245	T	C	MODIFIER	Mir7094-2-Mir6388
1357_Neu	12	115831966	T	A	MODIFIER	Mir7094-2-Mir6388
1357_Neu	12	115832028	C	A	MODIFIER	Mir7094-2-Mir6388
1357_Neu	12	115848499	T	G	MODIFIER	Mir7094-2-Mir6388
1357_Neu	12	115848510	C	G	MODIFIER	Mir7094-2-Mir6388
1357_Neu	12	115861862	A	T	MODIFIER	Mir7094-2-Mir6388
1357_Neu	12	115980692	T	A	MODIFIER	Mir7094-2-Mir6388
1357_Neu	12	115993772	T	A	MODIFIER	Mir7094-2-Mir6388
1357_Neu	12	115995421	A	G	MODIFIER	Mir7094-2-Mir6388
1357_Neu	13	12378227	A	C	MODIFIER	Mir7094-2-Mir6388
1357_Neu	13	12378248	G	A	MODIFIER	Mir7094-2-Mir6388
1357_Neu	13	12378251	G	T	MODIFIER	Mir7094-2-Mir6388
1357_Neu	13	12378290	C	A	MODIFIER	Mir7094-2-Mir6388
1357_Neu	13	12378431	C	A	MODIFIER	Mir7094-2-Mir6388
1357_Neu	13	12378480	T	A	MODIFIER	Mir7094-2-Mir6388
1357_Neu	13	12378493	C	T	MODIFIER	Mir7094-2-Mir6388
1357_Neu	13	12378546	G	T	MODIFIER	Mir7094-2-Mir6388
1357_Neu	13	14346777	C	A	MODIFIER	Mir7094-2-Mir6388
1357_Neu	13	19305727	T	G	MODIFIER	Mir7094-2-Mir6388
1357_Neu	13	21496307	A	C	MODIFIER	Mir6388-Zfp386
1357_Neu	13	65369601	A	C	MODIFIER	Mir6388-Zfp386
1357_Neu	13	65391096	G	T	MODIFIER	Mir6388-Zfp386
1357_Neu	13	65475356	C	T	MODIFIER	Mir6388-Zfp386
1357_Neu	13	65626513	A	G	MODIFIER	Mir6388-Zfp386
1357_Neu	13	66292611	C	T	MODIFIER	Mir6388-Zfp386
1357_Neu	13	66638198	T	G	MODIFIER	Mir6388-Zfp386
1357_Neu	13	66854461	G	T	MODIFIER	Mir6388-Zfp386
1357_Neu	13	67396062	A	G	MODIFIER	Mir6388-Zfp386
1357_Neu	13	67396137	A	G	MODIFIER	Actn2-Heatr1
1357_Neu	14	19602353	G	A	MODIFIER	Actn2-Heatr1
1357_Neu	14	41968088	C	T	MODIFIER	Actn2-Heatr1
1357_Neu	14	41982908	G	A	MODIFIER	Actn2-Heatr1
1357_Neu	14	42187489	T	C	MODIFIER	Actn2-Heatr1
1357_Neu	14	42559060	A	G	MODIFIER	Actn2-Heatr1
1357_Neu	14	43186651	G	C	MODIFIER	Actn2-Heatr1
1357_Neu	14	43574414	A	G	MODIFIER	Actn2-Heatr1
1357_Neu	14	44722925	A	G	MODIFIER	Hecw1
1357_Neu	14	51773207	C	T	MODIFIER	Amph-Stard3nl
1357_Neu	14	51800383	C	T	MODIFIER	Zkscan4-Zfp389
1357_Neu	14	51800384	G	T	MODIFIER	Zfp369-Gm10324
1357_Neu	14	51826083	C	A	MODIFIER	Zfp369-Gm10324
1357_Neu	15	75086356	G	A	MODIFIER	Zfp369-Gm10324
1357_Neu	15	75086823	C	T	MODIFIER	Zfp369-Gm10324
1357_Neu	16	3245541	G	C	MODIFIER	Gm10324-2410141K09Rik
1357_Neu	16	3320794	G	A	MODIFIER	2410141K09Rik-Uqcrb
1357_Neu	16	10424295	C	G	MODIFIER	2410141K09Rik-Uqcrb
1357_Neu	16	10424301	T	C	MODIFIER	Gm5458
1357_Neu	16	32752905	G	A	MODIFIER	Gm10377-1700091H14Rik
1357_Neu	16	59363404	G	C	MODIFIER	Gm10377-1700091H14Rik
1357_Neu	17	23291398	A	G	MODIFIER	1700091H14Rik-Gm17026
1357_Neu	17	23359638	A	G	MODIFIER	Gm17026-Gm10377
1357_Neu	17	23471241	C	A	MODIFIER	Gm10377-1700001F09Rik
1357_Neu	17	23881300	C	G	MODIFIER	1700001F09Rik-Gm10375
1357_Neu	17	33978473	G	A	MODIFIER	Ang4
1357_Neu	17	33996854	G	T	MODIFIER	AY358078
1357_Neu	17	33996903	G	T	MODIFIER	AY358078
1357_Neu	17	33997318	G	A	MODIFIER	Ly6c1-Ly6c2
1357_Neu	17	33997694	G	A	MODIFIER	Ly6c1-Ly6c2
1357_Neu	17	33999800	C	G	MODIFIER	Olfr161
1357_Neu	17	34472131	G	T	MODIFIER	Olfr161
1357_Neu	17	34533299	G	A	MODIFIER	Nubp1
1357_Neu	17	35263960	A	G	MODIFIER	Nubp1
1357_Neu	17	35263966	A	C	MODIFIER	Olfr207
1357_Neu	17	35263969	T	C	MODIFIER	Dcpp1
1357_Neu	17	35263971	C	G	MODIFIER	AA388235
1357_Neu	17	35266020	C	A	MODIFIER	H2-K1
1357_Neu	17	35266117	A	G	MODIFIER	H2-K1
1357_Neu	17	35278264	A	G	MODIFIER	Btnl4
1357_Neu	17	35281380	T	A	MODIFIER	Btnl6-Notch4
1357_Neu	17	35312202	C	T	MODIFIER	H2-D1
1357_Neu	17	35322994	T	G	MODIFIER	H2-D1-H2-Q1
1357_Neu	17	35322999	C	G	MODIFIER	H2-D1-H2-Q1
1357_Neu	17	35345138	G	C	MODIFIER	H2-D1-H2-Q1
1357_Neu	17	35345178	T	A	MODIFIER	H2-Q1
1357_Neu	17	35345189	C	A	MODIFIER	H2-Q1
1357_Neu	17	36081478	C	T	MODIFIER	H2-Q2
1357_Neu	17	36143396	G	T	MODIFIER	2410017I17Rik
1357_Neu	17	36206300	C	T	MODIFIER	H2-T3-Rpp21
1894_Neu	1	80383854	G	A	MODIFIER	Cul3-1700016L21Rik
1894_Neu	1	80383859	G	T	MODIFIER	Cul3-1700016L21Rik
1894_Neu	1	80383863	A	G	MODIFIER	Cul3-1700016L21Rik
1894_Neu	1	80383872	C	T	MODIFIER	Cul3-1700016L21Rik
1894_Neu	1	80384978	C	T	MODIFIER	Cul3-1700016L21Rik
1894_Neu	1	85199711	C	G	MODIFIER	Gm7609
1894_Neu	1	85247147	A	G	MODIFIER	C130026I21Rik
1894_Neu	1	85631794	C	A	MODIFIER	Sp140
1894_Neu	1	171515644	A	C	MODIFIER	Itln1
1894_Neu	1	171515651	C	A	MODIFIER	Itln1
1894_Neu	1	171516556	T	C	MODIFIER	Itln1
1894_Neu	1	171516823	G	A	MODIFIER	Itln1
1894_Neu	1	171516824	C	A	MODIFIER	Itln1
1894_Neu	1	171530302	A	G	MODIFIER	Itln1
1894_Neu	1	171531254	T	C	MODIFIER	Itln1
1894_Neu	1	171541484	T	G	MODIFIER	Itln1-Cd244
1894_Neu	1	171545196	T	C	MODIFIER	Itln1-Cd244
1894_Neu	1	171559370	G	T	MODERATE	Cd244
1894_Neu	1	171560319	C	T	MODIFIER	Cd244
1894_Neu	10	44218256	C	T	MODIFIER	Speer5-ps1
1894_Neu	10	44218257	T	G	MODIFIER	Speer5-ps1
1894_Neu	10	44218270	C	A	MODIFIER	Speer5-ps1
1894_Neu	10	58221909	G	A	MODIFIER	Smpdl3a-Dux
1894_Neu	10	58233507	C	T	MODIFIER	Dux
1894_Neu	11	3161905	A	T	MODIFIER	Sfi1
1894_Neu	11	3190852	C	A	MODIFIER	Sfi1
1894_Neu	11	61392682	G	A	MODIFIER	Slc47a1-Rnf112
1894_Neu	11	71113482	A	G	LOW	Nlrp1a
1894_Neu	11	71113492	G	T	MODERATE	Nlrp1a
1894_Neu	11	71113497	C	T	LOW	Nlrp1a
1894_Neu	11	71113502	G	T	MODERATE	Nlrp1a
1894_Neu	11	71113508	C	T	MODERATE	Nlrp1a
1894_Neu	11	71142351	A	G	MODERATE	Nlrp1a
1894_Neu	11	71142352	C	T	LOW	Nlrp1a
1894_Neu	11	71142353	T	G	MODERATE	Nlrp1a
1894_Neu	11	71142355	A	G	LOW	Nlrp1a
1894_Neu	11	71142381	T	C	MODIFIER	Nlrp1a
1894_Neu	11	71142382	G	A	MODIFIER	Nlrp1a
1894_Neu	11	71142383	A	G	MODIFIER	Nlrp1a
1894_Neu	11	98421047	A	G	LOW	Erbb2
1894_Neu	11	98436150	C	T	LOW	Erbb2
1894_Neu	12	20232384	T	C	MODIFIER	5730507C01Rik-1700030C10Rik
1894_Neu	12	20275425	A	G	MODIFIER	5730507C01Rik-1700030C10Rik
1894_Neu	12	20275433	C	T	MODIFIER	5730507C01Rik-1700030C10Rik
1894_Neu	12	20798552	A	C	MODIFIER	5730507C01Rik-1700030C10Rik
1894_Neu	12	81373190	C	T	MODIFIER	Gm4787
1894_Neu	12	88249646	G	A	MODIFIER	Gm10436-Gm5662
1894_Neu	12	101415251	A	G	MODERATE	Catsperb
1894_Neu	12	104132700	G	C	MODIFIER	Serpina3b
1894_Neu	12	104132719	T	C	MODIFIER	Serpina3b
1894_Neu	12	104132720	G	C	MODIFIER	Serpina3b
1894_Neu	12	104132722	G	A	MODIFIER	Serpina3b
1894_Neu	12	104265599	A	C	MODERATE	Serpina3i
1894_Neu	12	114677228	A	G	MODIFIER	Mir7094-2-Mir6388
1894_Neu	12	114677258	T	C	MODIFIER	Mir7094-2-Mir6388
1894_Neu	12	114678510	G	A	MODIFIER	Mir7094-2-Mir6388
1894_Neu	12	114709093	G	C	MODIFIER	Mir7094-2-Mir6388
1894_Neu	12	114773357	T	C	MODIFIER	Mir7094-2-Mir6388
1894_Neu	12	114773363	G	T	MODIFIER	Mir7094-2-Mir6388
1894_Neu	12	114817516	C	T	MODIFIER	Mir7094-2-Mir6388
1894_Neu	12	114817518	C	T	MODIFIER	Mir7094-2-Mir6388
1894_Neu	12	114817542	G	C	MODIFIER	Mir7094-2-Mir6388
1894_Neu	12	114824669	G	A	MODIFIER	Mir7094-2-Mir6388
1894_Neu	12	114825315	T	G	MODIFIER	Mir7094-2-Mir6388
1894_Neu	12	114833971	A	G	MODIFIER	Mir7094-2-Mir6388
1894_Neu	12	114835436	T	G	MODIFIER	Mir7094-2-Mir6388
1894_Neu	12	114914518	T	C	MODIFIER	Mir7094-2-Mir6388
1894_Neu	12	114925434	G	T	MODIFIER	Mir7094-2-Mir6388
1894_Neu	12	115067291	C	A	MODIFIER	Mir7094-2-Mir6388
1894_Neu	12	115067688	T	C	MODIFIER	Mir7094-2-Mir6388
1894_Neu	12	115068309	T	A	MODIFIER	Mir7094-2-Mir6388
1894_Neu	12	115119796	C	T	MODIFIER	Mir7094-2-Mir6388
1894_Neu	12	115216364	A	T	MODIFIER	Mir7094-2-Mir6388
1894_Neu	12	115242916	A	G	MODIFIER	Mir7094-2-Mir6388
1894_Neu	12	115242919	A	G	MODIFIER	Mir7094-2-Mir6388
1894_Neu	12	115261068	G	A	MODIFIER	Mir7094-2-Mir6388
1894_Neu	12	115261073	G	A	MODIFIER	Mir7094-2-Mir6388
1894_Neu	12	115294396	G	C	MODIFIER	Mir7094-2-Mir6388
1894_Neu	12	115295754	A	G	MODIFIER	Mir7094-2-Mir6388
1894_Neu	12	115334944	G	A	MODIFIER	Mir7094-2-Mir6388
1894_Neu	12	115359285	T	A	MODIFIER	Mir7094-2-Mir6388
1894_Neu	12	115460881	A	G	MODIFIER	Mir7094-2-Mir6388
1894_Neu	12	115461165	C	T	MODIFIER	Mir7094-2-Mir6388
1894_Neu	12	115461400	G	A	MODIFIER	Mir7094-2-Mir6388
1894_Neu	12	115506714	G	A	MODIFIER	Mir7094-2-Mir6388
1894_Neu	12	115507402	G	A,T	MODIFIER	Mir7094-2-Mir6388
1894_Neu	12	115507408	A	T	MODIFIER	Mir7094-2-Mir6388
1894_Neu	12	115567051	A	T	MODIFIER	Mir7094-2-Mir6388
1894_Neu	12	115576495	T	A	MODIFIER	Mir7094-2-Mir6388
1894_Neu	12	115594011	G	T	MODIFIER	Mir7094-2-Mir6388
1894_Neu	12	115598991	A	C	MODIFIER	Mir7094-2-Mir6388
1894_Neu	12	115638767	C	A	MODIFIER	Mir7094-2-Mir6388
1894_Neu	12	115638788	A	C	MODIFIER	Mir7094-2-Mir6388
1894_Neu	12	115758220	G	T	MODIFIER	Mir6388-Zfp386
1894_Neu	12	115758240	T	C	MODIFIER	Mir6388-Zfp386
1894_Neu	12	115758245	A	C	MODIFIER	Mir6388-Zfp386
1894_Neu	12	115811774	C	T	MODIFIER	Mir6388-Zfp386
1894_Neu	12	115820932	G	A	MODIFIER	Mir6388-Zfp386
1894_Neu	12	115861830	G	A	MODIFIER	Mir6388-Zfp386
1894_Neu	12	115861862	C	T	MODIFIER	Mir6388-Zfp386
1894_Neu	12	115861885	T	A,C	MODIFIER	Mir6388-Zfp386
1894_Neu	12	115862050	C	T	MODIFIER	Mir6388-Zfp386
1894_Neu	12	115862069	T	C	MODIFIER	Mir6388-Zfp386
1894_Neu	12	115980621	C	G	MODIFIER	Mir6388-Zfp386
1894_Neu	12	115980692	T	G	MODIFIER	Mir6388-Zfp386
1894_Neu	12	115980719	C	T	MODIFIER	Mir6388-Zfp386
1894_Neu	12	115980744	G	A	MODIFIER	Mir6388-Zfp386
1894_Neu	12	115980750	C	A	MODIFIER	Mir6388-Zfp386
1894_Neu	12	115980762	T	A	MODIFIER	Mir6388-Zfp386
1894_Neu	12	115981097	C	A	MODIFIER	Mir6388-Zfp386
1894_Neu	12	115981181	A	T	MODIFIER	Mir6388-Zfp386
1894_Neu	12	116000225	C	A	MODIFIER	Mir6388-Zfp386
1894_Neu	12	116010051	C	T	MODIFIER	Mir6388-Zfp386
1894_Neu	13	23249735	T	C	LOW	Vmn1r223
1894_Neu	13	65453562	A	G	MODIFIER	Zfp369-Gm10324
1894_Neu	13	66625874	T	A	MODIFIER	2410141K09Rik-Uqcrb
1894_Neu	13	67396137	G	A	MODERATE	Zfp429
1894_Neu	13	100423149	C	T	MODERATE	Naip1
1894_Neu	14	4084091	C	T	MODIFIER	Gm5796-Gm3264
1894_Neu	14	4087187	G	A	MODIFIER	Gm5796-Gm3264
1894_Neu	14	6971792	G	C	MODIFIER	LOC100861615-Gm10406
1894_Neu	14	6973852	A	C	MODIFIER	LOC100861615-Gm10406
1894_Neu	14	41280844	C	A	MODIFIER	Sftpd-Gm10377
1894_Neu	14	41280922	A	G	MODIFIER	Sftpd-Gm10377
1894_Neu	14	41350618	A	C	MODIFIER	Sftpd-Gm10377
1894_Neu	14	41351536	T	A	MODIFIER	Sftpd-Gm10377
1894_Neu	14	41967864	C	A	MODIFIER	Gm10377-1700091H14Rik
1894_Neu	14	42069235	C	T	MODIFIER	Gm10377-1700091H14Rik
1894_Neu	14	42084107	G	A	MODIFIER	Gm10377-1700091H14Rik
1894_Neu	14	43342697	T	C	LOW	1700001F09Rik
1894_Neu	14	44722925	A	T	MODERATE	Gm8267
1894_Neu	14	51417895	T	A	MODIFIER	Vmn2r88
1894_Neu	15	75086664	C	T	MODIFIER	Ly6c1-Ly6c2
1894_Neu	15	76176864	C	T	MODERATE	Plec
1894_Neu	16	3270013	A	T	MODIFIER	Olfr161
1894_Neu	16	3349976	A	G	MODIFIER	Olfr161
1894_Neu	16	32752041	A	G	MODERATE	Muc4
1894_Neu	17	13591500	A	C	MODIFIER	2700054A10Rik-Tcte2
1894_Neu	17	33961262	C	T	MODIFIER	Vps52
1894_Neu	17	33961265	C	T	MODIFIER	Vps52
1894_Neu	17	33961266	A	G	MODIFIER	Vps52
1894_Neu	17	33978473	C	G	MODIFIER	AA388235
1894_Neu	17	33997217	A	G	MODIFIER	H2-K1
1894_Neu	17	34540992	A	G	MODIFIER	Btnl6-Notch4
1894_Neu	17	35263914	T	A	MODERATE	H2-D1
1894_Neu	17	35263918	C	A	LOW	H2-D1
1894_Neu	17	35263960	A	C	MODERATE	H2-D1
1894_Neu	17	35263966	G	A	HIGH	H2-D1
1894_Neu	17	35263969	G	T	LOW	H2-D1
1894_Neu	17	35263971	C	T	MODERATE	H2-D1
1894_Neu	17	35266114	G	C	MODIFIER	H2-D1
1894_Neu	17	35266150	A	G	MODIFIER	H2-D1
1894_Neu	17	35266545	A	C	MODIFIER	H2-D1
1894_Neu	17	35267081	C	A	MODIFIER	H2-D1
1894_Neu	17	35278379	G	A	MODIFIER	H2-D1-H2-Q1
1894_Neu	17	35305073	G	C	MODIFIER	H2-D1-H2-Q1
1894_Neu	17	35313458	C	G	MODIFIER	H2-D1-H2-Q1
1894_Neu	17	35322999	C	A	MODIFIER	H2-Q1
1894_Neu	17	35345199	G	T	MODERATE	H2-Q2
1894_Neu	17	35353905	C	G	MODIFIER	H2-Q2-H2-Q4
1894_Neu	17	35380523	G	T	MODERATE	H2-Q4
1894_Neu	17	35439998	C	T	MODERATE	H2-Q7
1894_Neu	17	36065792	G	C	MODIFIER	Gm6034-H2-Bl
1894_Neu	17	36081358	G	C	MODERATE	H2-Bl
1894_Neu	17	36081478	G	T	MODERATE	H2-Bl
1894_Neu	17	36083949	T	C	LOW	H2-Bl
1894_Neu	17	36083982	A	G	MODIFIER	H2-Bl
1894_Neu	17	36143078	G	T	MODIFIER	2410017I17Rik
1894_Neu	17	36143079	C	T	MODIFIER	2410017I17Rik
1894_Neu	17	38545464	C	T	MODIFIER	Esp36-Esp34
1894_Neu	17	38553634	A	T	MODIFIER	Esp34
1894_Neu	17	38611095	G	A	MODIFIER	Esp34-Esp31
1894_Neu	18	3005705	A	G	MODIFIER	Vmn1r238
1894_Neu	18	4196723	G	A	MODIFIER	Lyzl1-Map3k8
1894_Neu	19	13102410	G	T	MODIFIER	Olfr1457-Olfr1459
1894_Neu	19	13102413	C	T	MODIFIER	Olfr1457-Olfr1459
1894_Neu	19	13102416	T	G	MODIFIER	Olfr1457-Olfr1459
1894_Neu	19	13102421	A	C	MODIFIER	Olfr1457-Olfr1459
1894_Neu	19	13102424	C	T	MODIFIER	Olfr1457-Olfr1459
1894_Neu	19	13102442	A	G	MODIFIER	Olfr1457-Olfr1459
1894_Neu	19	13102460	A	G	MODIFIER	Olfr1457-Olfr1459
1894_Neu	19	13102468	C	T	MODIFIER	Olfr1457-Olfr1459
1894_Neu	19	59088211	T	G	MODIFIER	4930506M07Rik-Vax1
1894_Neu	19	61199767	A	G	MODIFIER	Gm7102-Csf2ra
1894_Neu	2	155018308	T	C	MODIFIER	a
1894_Neu	2	155018368	G	A	MODIFIER	a
1894_Neu	2	155018425	T	C	MODIFIER	a
1894_Neu	2	164256155	T	C	MODERATE	Svs3b
1894_Neu	2	181917991	G	T	MODIFIER	Polr3k-Gm14496
1894_Neu	3	93788544	C	A	MODIFIER	Tdpoz1-Tdpoz4
1894_Neu	3	93788734	T	G	MODIFIER	Tdpoz1-Tdpoz4
1894_Neu	3	138286709	A	C	LOW	Adh1
1894_Neu	4	3081342	C	T	MODIFIER	Vmn1r2
1894_Neu	4	101845693	C	A	MODIFIER	B020004J07Rik
1894_Neu	4	111980298	C	T	MODERATE	Skint7
1894_Neu	4	111980299	A	G	LOW	Skint7
1894_Neu	4	111980302	T	A	MODERATE	Skint7
1894_Neu	4	111980304	G	T	MODERATE	Skint7
1894_Neu	4	113454658	A	T	MODIFIER	Skint6-Skint5
1894_Neu	4	113454664	A	T	MODIFIER	Skint6-Skint5
1894_Neu	4	113454667	G	C	MODIFIER	Skint6-Skint5
1894_Neu	4	113454670	A	G	MODIFIER	Skint6-Skint5
1894_Neu	4	113535606	G	A	MODIFIER	Skint5
1894_Neu	4	113535612	C	G	MODIFIER	Skint5
1894_Neu	4	113592265	G	A	MODIFIER	Skint5
1894_Neu	4	113592337	T	G	MODIFIER	Skint5
1894_Neu	4	113889649	C	T	MODIFIER	Skint5
1894_Neu	4	144244701	C	T	MODIFIER	C87977-Pramel5
1894_Neu	4	145617203	T	A	MODIFIER	Gm13212
1894_Neu	4	146073613	A	C	MODIFIER	Gm13034
1894_Neu	4	146924816	C	T	MODIFIER	1700095A21Rik-Rex2
1894_Neu	4	147117963	T	A	MODIFIER	4933438K21Rik-Gm13152
1894_Neu	4	147395936	T	A	MODIFIER	Gm13152
1894_Neu	4	147418314	G	T	MODIFIER	Gm13152
1894_Neu	4	147425130	A	G	MODIFIER	Gm13152
1894_Neu	4	147446636	A	T	MODIFIER	Gm13152
1894_Neu	5	14985013	C	A	MODIFIER	Gm10354-Gm17019
1894_Neu	5	15007318	G	C	MODIFIER	Gm10354-Gm17019
1894_Neu	5	15051287	G	C	MODIFIER	Gm17019-Speer4d
1894_Neu	5	15052105	T	C	MODIFIER	Gm17019-Speer4d
1894_Neu	5	15054865	G	A	MODIFIER	Gm17019-Speer4d
1894_Neu	5	15471911	A	C	MODIFIER	Gm17019-Speer4d
1894_Neu	5	15484196	C	T	MODIFIER	Gm17019-Speer4d
1894_Neu	5	15488988	A	T	MODIFIER	Gm17019-Speer4d
1894_Neu	5	15509551	C	A	MODIFIER	Gm17019-Speer4d
1894_Neu	5	15511017	T	A	MODIFIER	Gm17019-Speer4d
1894_Neu	5	15528506	T	G	MODIFIER	Gm17019-Speer4d
1894_Neu	5	15528517	T	G	MODIFIER	Gm17019-Speer4d
1894_Neu	5	15582418	G	A	MODIFIER	Gm17019-Speer4d
1894_Neu	5	15605844	A	T	MODIFIER	Gm17019-Speer4d
1894_Neu	5	15611186	G	C	MODIFIER	Gm17019-Speer4d
1894_Neu	5	15680934	C	T	MODIFIER	Speer7-ps1
1894_Neu	5	15714065	C	A	MODERATE	Speer4c
1894_Neu	5	15714834	G	A	MODIFIER	Speer4c
1894_Neu	5	26001296	G	T	MODIFIER	Gm1979
1894_Neu	5	109799932	A	G	MODIFIER	Crlf2-Gm10416
1894_Neu	5	138209169	C	T	MODIFIER	Mblac1-Nxpe5
1894_Neu	6	121784523	G	A	MODIFIER	A2m-Mug1
2187_Neu	1	171578068	A	G	MODIFIER	Cd244
2187_Neu	11	98423042	G	A	LOW	Erbb2	p.Pro270Pro
2187_Neu	11	98423049	A	G	MODERATE	Erbb2	p.Ile273Val
2187_Neu	11	98425169	C	A	MODERATE	Erbb2	p.Ala366Asp
2187_Neu	11	98436593	T	G	LOW	Erbb2	p.Gly1232Gly
2187_Neu	12	115294100	T	A	MODIFIER	Mir7094-2-Mir6388
2187_Neu	13	19340452	A	G	MODIFIER	Amph-Stard3nl
2187_Neu	13	19340454	A	G	MODIFIER	Amph-Stard3nl
2187_Neu	13	65368457	C	T	MODIFIER	Zfp369-Gm10324
2187_Neu	13	66284139	C	A	MODIFIER	Gm10324-2410141K09Rik
2187_Neu	14	19417862	T	C	MODIFIER	Ube2e2-Gm5458
2187_Neu	14	43076537	C	T	MODIFIER	Gm10377-1700001F09Rik
2187_Neu	14	43076538	A	G	MODIFIER	Gm10377-1700001F09Rik
2187_Neu	3	93797357	T	C	LOW	Tdpoz4	p.Ser320Ser
2187_Neu	5	15528990	A	G	MODIFIER	Gm17019-Speer4d
2187_Neu	5	15529046	C	A	MODIFIER	Gm17019-Speer4d
2187_Neu	6	130059613	G	A	LOW	Klra22	p.Phe153Phe
302-2_PyMT	1	85484843	C	G	MODIFIER	C130026I21Rik-Sp110
302-2_PyMT	1	171516712	A	G	MODIFIER	Itln1
302-2_PyMT	1	171516777	C	A	MODIFIER	Itln1
302-2_PyMT	1	171516786	A	G	MODIFIER	Itln1
302-2_PyMT	1	171516795	G	A	MODIFIER	Itln1
302-2_PyMT	1	171516802	C	G	MODIFIER	Itln1
302-2_PyMT	1	171530150	T	C	MODIFIER	Itln1
302-2_PyMT	1	171541397	G	A	MODIFIER	Itln1-Cd244
302-2_PyMT	1	171541484	T	G	MODIFIER	Itln1-Cd244
302-2_PyMT	1	171542702	C	T	MODIFIER	Itln1-Cd244
302-2_PyMT	1	171543574	G	T	MODIFIER	Itln1-Cd244
302-2_PyMT	1	171566158	G	A	MODIFIER	Cd244
302-2_PyMT	1	171574307	C	T	LOW	Cd244	p.Asn200Asn
302-2_PyMT	1	171574316	C	T	LOW	Cd244	p.Ser203Ser
302-2_PyMT	10	22159712	C	G	MODIFIER	Raet1a
302-2_PyMT	10	58221909	G	A	MODIFIER	Smpdl3a-Dux
302-2_PyMT	10	58223769	T	C	MODIFIER	Smpdl3a-Dux
302-2_PyMT	10	58230217	A	G	MODIFIER	Dux
302-2_PyMT	11	3193856	C	G	MODIFIER	Sfi1
302-2_PyMT	11	58529238	C	G	MODERATE	Olfr330	p.Met249Ile
302-2_PyMT	11	58581015	C	T	MODERATE	Olfr325	p.Thr57Ile
302-2_PyMT	11	71108068	T	C	MODIFIER	Nlrp1a
302-2_PyMT	11	71108072	C	A	MODIFIER	Nlrp1a
302-2_PyMT	11	71108078	C	T	MODIFIER	Nlrp1a
302-2_PyMT	11	71114144	T	A	MODIFIER	Nlrp1a
302-2_PyMT	11	113470216	C	A	MODIFIER	Slc39a11
302-2_PyMT	12	8595813	A	G	MODIFIER	Slc7a15
302-2_PyMT	12	8595818	T	C	MODIFIER	Slc7a15
302-2_PyMT	12	18339030	T	C	MODIFIER	Hpcal1-5730507C01Rik
302-2_PyMT	12	20265394	G	A	MODIFIER	5730507C01Rik-1700030C10Rik
302-2_PyMT	12	20275425	A	G	MODIFIER	5730507C01Rik-1700030C10Rik
302-2_PyMT	12	20275433	C	T	MODIFIER	5730507C01Rik-1700030C10Rik
302-2_PyMT	12	20275460	G	A	MODIFIER	5730507C01Rik-1700030C10Rik
302-2_PyMT	12	87517004	C	T	LOW	Gm8300	p.Ala36Ala
302-2_PyMT	12	87517140	C	A	LOW	Gm8300	p.Arg82Arg
302-2_PyMT	12	104192475	C	T	MODIFIER	Serpina3c-Serpina3f
302-2_PyMT	12	104192480	T	A	MODIFIER	Serpina3c-Serpina3f
302-2_PyMT	12	113450933	T	C	MODIFIER	Tmem121-Adam6b
302-2_PyMT	12	113736309	G	T	MODIFIER	Adam6a-Mir7094-1
302-2_PyMT	12	114781634	C	A	MODIFIER	Mir7094-2-Mir6388
302-2_PyMT	12	114788505	T	C	MODIFIER	Mir7094-2-Mir6388
302-2_PyMT	12	114817512	C	A	MODIFIER	Mir7094-2-Mir6388
302-2_PyMT	12	114817516	C	T	MODIFIER	Mir7094-2-Mir6388
302-2_PyMT	12	114817518	C	T	MODIFIER	Mir7094-2-Mir6388
302-2_PyMT	12	114817542	G	C	MODIFIER	Mir7094-2-Mir6388
302-2_PyMT	12	114835436	T	G	MODIFIER	Mir7094-2-Mir6388
302-2_PyMT	12	114835853	C	T	MODIFIER	Mir7094-2-Mir6388
302-2_PyMT	12	114835854	A	T	MODIFIER	Mir7094-2-Mir6388
302-2_PyMT	12	115067535	T	C	MODIFIER	Mir7094-2-Mir6388
302-2_PyMT	12	115067560	C	T	MODIFIER	Mir7094-2-Mir6388
302-2_PyMT	12	115068052	G	A	MODIFIER	Mir7094-2-Mir6388
302-2_PyMT	12	115068309	T	A	MODIFIER	Mir7094-2-Mir6388
302-2_PyMT	12	115208100	C	A	MODIFIER	Mir7094-2-Mir6388
302-2_PyMT	12	115242916	A	G	MODIFIER	Mir7094-2-Mir6388
302-2_PyMT	12	115242919	A	G	MODIFIER	Mir7094-2-Mir6388
302-2_PyMT	12	115507402	G	A	MODIFIER	Mir7094-2-Mir6388
302-2_PyMT	12	115507408	A	T	MODIFIER	Mir7094-2-Mir6388
302-2_PyMT	12	115552505	C	T	MODIFIER	Mir7094-2-Mir6388
302-2_PyMT	12	115590470	C	T	MODIFIER	Mir7094-2-Mir6388
302-2_PyMT	12	115617550	C	T	MODIFIER	Mir7094-2-Mir6388
302-2_PyMT	12	115621185	G	A	MODIFIER	Mir7094-2-Mir6388
302-2_PyMT	12	115623306	T	A	MODIFIER	Mir7094-2-Mir6388
302-2_PyMT	12	115623311	G	A	MODIFIER	Mir7094-2-Mir6388
302-2_PyMT	12	115758245	A	C	MODIFIER	Mir6388-Zfp386
302-2_PyMT	12	115803016	G	T	MODIFIER	Mir6388-Zfp386
302-2_PyMT	12	115803178	G	A	MODIFIER	Mir6388-Zfp386
302-2_PyMT	12	115803224	A	C	MODIFIER	Mir6388-Zfp386
302-2_PyMT	12	115831864	C	T	MODIFIER	Mir6388-Zfp386
302-2_PyMT	12	115831914	A	C	MODIFIER	Mir6388-Zfp386
302-2_PyMT	12	115831919	G	C	MODIFIER	Mir6388-Zfp386
302-2_PyMT	12	115831928	A	G	MODIFIER	Mir6388-Zfp386
302-2_PyMT	12	115861862	C	T	MODIFIER	Mir6388-Zfp386
302-2_PyMT	12	115861885	T	A,C	MODIFIER	Mir6388-Zfp386
302-2_PyMT	12	115980621	C	G	MODIFIER	Mir6388-Zfp386
302-2_PyMT	12	118127097	G	A	LOW	Dnah11	p.Tyr1037Tyr
302-2_PyMT	13	3361161	A	T	MODIFIER	Speer6-ps1-2810429I04Rik
302-2_PyMT	13	3361170	C	T	MODIFIER	Speer6-ps1-2810429I04Rik
302-2_PyMT	13	65661319	G	T	MODIFIER	Zfp369-Gm10324
302-2_PyMT	13	65891635	A	C	MODIFIER	Zfp369-Gm10324
302-2_PyMT	13	65983078	G	T	MODIFIER	Zfp369-Gm10324
302-2_PyMT	13	66062540	G	A	MODIFIER	Zfp369-Gm10324
302-2_PyMT	13	66284077	C	T	MODIFIER	Gm10324-2410141K09Rik
302-2_PyMT	13	66284082	A	G	MODIFIER	Gm10324-2410141K09Rik
302-2_PyMT	13	66284097	A	G	MODIFIER	Gm10324-2410141K09Rik
302-2_PyMT	13	66284111	A	C	MODIFIER	Gm10324-2410141K09Rik
302-2_PyMT	13	66284118	T	A	MODIFIER	Gm10324-2410141K09Rik
302-2_PyMT	13	67396137	G	A	MODERATE	Zfp429	p.Leu56Phe
302-2_PyMT	13	68089552	G	A	MODIFIER	BC048507-Mtrr
302-2_PyMT	13	119598716	T	G	MODIFIER	Gm7120
302-2_PyMT	14	6971792	G	C	MODIFIER	LOC100861615-Gm10406
302-2_PyMT	14	41947305	T	C	MODIFIER	Gm10377-1700091H14Rik
302-2_PyMT	14	41947332	G	T	MODIFIER	Gm10377-1700091H14Rik
302-2_PyMT	14	50681365	C	T	MODERATE	Olfr747	p.Ala90Thr
302-2_PyMT	14	51457477	A	C	MODERATE	Vmn2r89	p.Gln471His
302-2_PyMT	15	75086189	A	T	MODIFIER	Ly6c1-Ly6c2
302-2_PyMT	16	3115680	G	A	MODIFIER	Olfr161
302-2_PyMT	16	3115688	T	C	MODIFIER	Olfr161
302-2_PyMT	16	32754017	A	T	MODERATE	Muc4	p.Thr1298Ser
302-2_PyMT	16	32754599	T	G	MODERATE	Muc4	p.Ile1491Ser
302-2_PyMT	17	33997276	T	C	MODIFIER	H2-K1
302-2_PyMT	17	33997318	G	C	MODERATE	H2-K1	p.Gln285Glu
302-2_PyMT	17	33999800	C	G	MODERATE	H2-K1	p.Gly90Arg
302-2_PyMT	17	34472143	A	C	MODIFIER	Btnl4
302-2_PyMT	17	34472153	C	A	MODIFIER	Btnl4
302-2_PyMT	17	34472159	T	C	MODIFIER	Btnl4
302-2_PyMT	17	34472160	G	A	MODIFIER	Btnl4
302-2_PyMT	17	34492970	A	G	MODIFIER	Btnl5-ps
302-2_PyMT	17	35263914	T	A	MODERATE	H2-D1	p.Phe140Tyr
302-2_PyMT	17	35263918	C	A	LOW	H2-D1	p.Ala141Ala
302-2_PyMT	17	35266020	T	G	MODERATE	H2-D1	p.Tyr286Asp
302-2_PyMT	17	35266150	A	G	MODIFIER	H2-D1
302-2_PyMT	17	35278264	T	G	MODIFIER	H2-D1-H2-Q1
302-2_PyMT	17	35313458	C	G	MODIFIER	H2-D1-H2-Q1
302-2_PyMT	17	36081478	G	T	MODERATE	H2-Bl	p.Ala225Glu
302-2_PyMT	17	36083741	A	C	MODERATE	H2-Bl	p.Trp105Gly
302-2_PyMT	17	36083744	C	G	MODERATE	H2-Bl	p.Gly104Arg
302-2_PyMT	17	36156704	C	G	MODIFIER	2410017I17Rik
302-2_PyMT	17	36206328	A	G	MODIFIER	H2-T3-Rpp21
302-2_PyMT	18	49755390	G	T	MODERATE	Dtwd2	p.Thr50Lys
302-2_PyMT	18	49755402	G	A	MODERATE	Dtwd2	p.Ser46Leu
302-2_PyMT	19	13102468	C	T	MODIFIER	Olfr1457-Olfr1459
302-2_PyMT	2	13333582	T	C	MODIFIER	Cubn
302-2_PyMT	2	155018368	G	A	MODIFIER	a
302-2_PyMT	2	155018425	T	C	MODIFIER	a
302-2_PyMT	2	157331745	C	T	MODIFIER	Ghrh
302-2_PyMT	2	158186249	G	A	MODERATE	D630003M21Rik	p.Ser1077Leu
302-2_PyMT	2	161255091	C	T	MODIFIER	Chd6-Ptprt
302-2_PyMT	2	161255313	T	A	MODIFIER	Chd6-Ptprt
302-2_PyMT	2	162983160	G	A	MODIFIER	Sgk2
302-2_PyMT	2	162993006	C	T	LOW	Sgk2
302-2_PyMT	2	163025938	C	T	LOW	Ift52	p.Leu130Leu
302-2_PyMT	2	163615593	T	C	LOW	Ttpal	p.Cys328Cys
302-2_PyMT	2	163694776	A	G	MODIFIER	Pkig
302-2_PyMT	2	164083533	G	A	MODIFIER	Stk4
302-2_PyMT	2	164178498	T	C	MODERATE	Wfdc5	p.Thr125Ala
302-2_PyMT	2	164237908	A	C	LOW	Svs2	p.Ala26Ala
302-2_PyMT	2	164237928	A	T	MODIFIER	Svs2
302-2_PyMT	2	164255924	T	A	MODERATE	Svs3b	p.Tyr159Phe
302-2_PyMT	3	8246217	C	G	MODIFIER	1700010I02Rik-Gm6194
302-2_PyMT	3	138286709	A	C	LOW	Adh1	p.Thr195Thr
302-2_PyMT	4	3081451	G	A	MODIFIER	Vmn1r2
302-2_PyMT	4	3185220	G	A	MODERATE	Vmn1r3	p.Pro29Leu
302-2_PyMT	4	3212336	G	A	MODIFIER	Vmn1r3-Mir3471-2
302-2_PyMT	4	113779115	C	A	LOW	Skint5
302-2_PyMT	4	113819075	T	C	MODIFIER	Skint5
302-2_PyMT	4	113819081	T	C	MODIFIER	Skint5
302-2_PyMT	4	145617203	T	A	MODIFIER	Gm13212
302-2_PyMT	4	146073613	A	C	MODIFIER	Gm13034
302-2_PyMT	4	146263493	A	G	MODIFIER	Zfp600-Gm13139
302-2_PyMT	4	147187430	C	G	MODIFIER	Gm13152
302-2_PyMT	4	147256777	A	T	MODIFIER	Gm13152
302-2_PyMT	4	147443180	T	G	MODIFIER	Gm13152
302-2_PyMT	4	147519346	G	A	MODIFIER	Gm13152-Gm13154
302-2_PyMT	4	147519347	C	T	MODIFIER	Gm13152-Gm13154
302-2_PyMT	4	147519612	T	C	MODIFIER	Gm13152-Gm13154
302-2_PyMT	5	3344347	A	T	MODIFIER	Cdk6
302-2_PyMT	5	14994456	C	T	MODIFIER	Gm10354-Gm17019
302-2_PyMT	5	15006954	C	T	MODIFIER	Gm10354-Gm17019
302-2_PyMT	5	15044664	G	C	MODIFIER	Gm17019-Speer4d
302-2_PyMT	5	15483578	A	T	MODIFIER	Gm17019-Speer4d
302-2_PyMT	5	15637877	C	G	MODIFIER	Speer4d-4930572O03Rik
302-2_PyMT	5	15643404	G	T	MODIFIER	Speer4d-4930572O03Rik
302-2_PyMT	5	15689330	A	G	MODIFIER	Speer7-ps1
302-2_PyMT	5	15711877	A	G	MODIFIER	Speer7-ps1
302-2_PyMT	5	15714065	C	A	MODERATE	Speer4c	p.Trp46Cys
302-2_PyMT	5	25956978	A	G	MODIFIER	Gm21671
302-2_PyMT	5	26057388	C	G	MODIFIER	Speer4a-Gm10471
302-2_PyMT	5	109047143	C	A	LOW	Vmn2r11	p.Thr772Thr
302-2_PyMT	5	109047166	A	C	MODERATE	Vmn2r11	p.Ser765Ala
302-2_PyMT	6	30804451	T	A	MODIFIER	Copg2
302-2_PyMT	6	116540655	C	G	MODERATE	Olfr213	p.Phe67Leu
302-2_PyMT	6	130062179	T	G	MODERATE	Klra18	p.Lys83Asn
302-2_PyMT	6	130266439	A	G	MODIFIER	Klra10
302-2_PyMT	7	4569531	C	T	MODERATE	Ptprh	p.Val483Met
302-2_PyMT	7	11388330	G	T	MODIFIER	Zscan4d-Zscan4f
302-2_PyMT	7	38519450	C	G	MODERATE	Gm5591	p.Gln666His
302-2_PyMT	7	41095813	T	C	MODIFIER	1700110I07Rik-Gm5592
302-2_PyMT	7	41097714	C	T	MODIFIER	1700110I07Rik-Gm5592
302-2_PyMT	7	41124421	A	G	MODIFIER	1700110I07Rik-Gm5592
302-2_PyMT	7	47980896	G	T	MODIFIER	Mrgpra4
302-2_PyMT	7	47980914	G	T	MODERATE	Mrgpra4	p.Pro313Gln
302-2_PyMT	7	47981614	G	T	MODERATE	Mrgpra4	p.Leu80Ile
302-2_PyMT	7	85955682	C	A	LOW	Vmn2r74
302-2_PyMT	7	85955685	A	T	MODIFIER	Vmn2r74
302-2_PyMT	7	102774452	T	G	MODIFIER	Olfr561
302-2_PyMT	8	13836575	A	G	MODIFIER	AF366264
302-2_PyMT	8	13837403	A	G	LOW	AF366264	p.Ser229Ser
302-2_PyMT	8	19697649	A	C	MODIFIER	Defb7-4930467E23Rik
302-2_PyMT	8	19784521	G	T	MODIFIER	Gm21119
302-2_PyMT	8	20991206	C	T	MODIFIER	AY761185-Defa21
302-2_PyMT	8	20995028	T	A	MODIFIER	AY761185-Defa21
302-2_PyMT	8	20995060	C	T	MODIFIER	AY761185-Defa21
302-2_PyMT	8	20996936	C	T	MODIFIER	AY761185-Defa21
302-2_PyMT	8	21226152	A	G	MODIFIER	Gm15293-Gm15292
302-2_PyMT	8	21226157	A	C	MODIFIER	Gm15293-Gm15292
302-2_PyMT	8	34322093	C	T	MODIFIER	Saraf-B930018H19Rik
302-2_PyMT	8	71142422	G	A	MODIFIER	1700026F02Rik-LOC330796
302-2_PyMT	9	38523934	C	T	LOW	Olfr911-ps1	p.Ser67Ser
302-2_PyMT	9	38523946	T	C	LOW	Olfr911-ps1	p.Leu71Leu
302-2_PyMT	9	38524232	A	C	MODERATE	Olfr911-ps1	p.Thr167Pro
302-2_PyMT	9	88224561	A	G	MODIFIER	Tbx18-Nt5e
302-2_PyMT	9	119609766	C	A	MODERATE	Scn10a	p.Cys1679Phe
302-2_PyMT	X	75734922	A	C	MODIFIER	4933407K13Rik
302-2_PyMT	X	75734937	T	G	MODIFIER	4933407K13Rik
302-2_PyMT	X	75754297	A	C	MODIFIER	4933407K13Rik
302-2_PyMT	X	148175961	C	A	MODIFIER	Gm15107
3136-9_PyMT	1	171574262	G	C	MODERATE	Cd244	p.Gln185His
3136-9_PyMT	11	3179441	G	A	LOW	Sfi1	p.Ser111Ser
3136-9_PyMT	11	3194105	C	T	MODIFIER	Sfi1
3136-9_PyMT	11	57011947	G	T	MODIFIER	Gria1
3136-9_PyMT	11	101410914	G	C	MODIFIER	Aarsd1
3136-9_PyMT	11	101410916	G	C	MODIFIER	Aarsd1
3136-9_PyMT	11	103370889	C	T	MODERATE	Plekhm1	p.Ser955Asn
3136-9_PyMT	11	118040988	G	T	LOW	Dnah17	p.Thr3719Thr
3136-9_PyMT	12	18136203	C	T	MODIFIER	Hpcal1-5730507C01Rik
3136-9_PyMT	12	115460881	A	G	MODIFIER	Mir7094-2-Mir6388
3136-9_PyMT	12	115623678	C	A	MODIFIER	Mir7094-2-Mir6388
3136-9_PyMT	12	115623692	C	T	MODIFIER	Mir7094-2-Mir6388
3136-9_PyMT	12	115833844	A	T	MODIFIER	Mir6388-Zfp386
3136-9_PyMT	12	115833853	A	G	MODIFIER	Mir6388-Zfp386
3136-9_PyMT	14	12597525	C	A	MODIFIER	Cadps
3136-9_PyMT	14	53337547	C	A	MODIFIER	Olfr1507-Dad1
3136-9_PyMT	15	34345363	G	T	MODERATE	Matn2	p.Arg172Met
3136-9_PyMT	15	75086942	A	G	MODIFIER	Ly6c1-Ly6c2
3136-9_PyMT	15	75086950	C	T	MODIFIER	Ly6c1-Ly6c2
3136-9_PyMT	16	89009754	C	A	MODIFIER	Krtap22-2
3136-9_PyMT	17	28219675	C	A	MODIFIER	Mir5098
3136-9_PyMT	17	34472143	A	C	MODIFIER	Btnl4
3136-9_PyMT	17	34488523	T	C	MODIFIER	Btnl5-ps
3136-9_PyMT	17	35266020	T	C	MODERATE	H2-D1	p.Tyr286His
3136-9_PyMT	17	35266065	G	A	LOW	H2-D1
3136-9_PyMT	17	45639924	G	C	MODIFIER	Capn11
3136-9_PyMT	17	65582540	C	A	MODIFIER	Vapa
3136-9_PyMT	19	29115840	G	T	MODIFIER	Rcl1
3136-9_PyMT	2	155018425	T	C	MODIFIER	a
3136-9_PyMT	3	28625162	C	A	MODIFIER	Tnik
3136-9_PyMT	3	122135264	G	T	MODERATE	Abca4	p.Gln1375His
3136-9_PyMT	3	125714463	T	C	MODIFIER	Ndst4
3136-9_PyMT	4	11548918	G	T	MODIFIER	1110037F02Rik
3136-9_PyMT	4	33223649	C	A	MODIFIER	Srsf12
3136-9_PyMT	4	113756901	C	T	LOW	Skint5
3136-9_PyMT	4	113756913	G	A	MODERATE	Skint5	p.His685Tyr
3136-9_PyMT	4	145774622	C	T	MODIFIER	Gm13242-Gm13139
3136-9_PyMT	5	108890775	T	A	MODIFIER	Vmn2r9-Vmn2r10
3136-9_PyMT	6	91500913	G	T	MODIFIER	Xpc
3136-9_PyMT	6	124414327	C	A	MODERATE	Pex5	p.Arg36Met
3136-9_PyMT	7	25519970	G	A	LOW	Ceacam2	p.Ser468Ser
3136-9_PyMT	7	102089093	C	G	LOW	Xntrpc
3136-9_PyMT	7	104773066	A	G	MODIFIER	Usp17le
3136-9_PyMT	8	19697649	A	C	MODIFIER	Defb7-4930467E23Rik
3136-9_PyMT	8	40854728	G	T	MODIFIER	Adam39-Slc7a2
3304-5_PyMT	1	85247147	A	G	MODIFIER	C130026I21Rik
3304-5_PyMT	1	171516836	T	G	MODIFIER	Itln1
3304-5_PyMT	10	58221909	G	A	MODIFIER	Smpdl3a-Dux
3304-5_PyMT	11	3179441	G	A	LOW	Sfi1	p.Ser111Ser
3304-5_PyMT	12	18136209	G	T	MODIFIER	Hpcal1-5730507C01Rik
3304-5_PyMT	12	20276873	T	C	MODIFIER	5730507C01Rik-1700030C10Rik
3304-5_PyMT	12	114788505	T	C	MODIFIER	Mir7094-2-Mir6388
3304-5_PyMT	12	114812560	C	G	MODIFIER	Mir7094-2-Mir6388
3304-5_PyMT	12	114829227	G	A	MODIFIER	Mir7094-2-Mir6388
3304-5_PyMT	12	114831176	G	C	MODIFIER	Mir7094-2-Mir6388
3304-5_PyMT	12	114835436	T	G	MODIFIER	Mir7094-2-Mir6388
3304-5_PyMT	12	114835447	T	C	MODIFIER	Mir7094-2-Mir6388
3304-5_PyMT	12	115067291	C	A	MODIFIER	Mir7094-2-Mir6388
3304-5_PyMT	12	115187765	C	T	MODIFIER	Mir7094-2-Mir6388
3304-5_PyMT	12	115192753	G	A	MODIFIER	Mir7094-2-Mir6388
3304-5_PyMT	12	115242882	C	T	MODIFIER	Mir7094-2-Mir6388
3304-5_PyMT	12	115242916	A	G	MODIFIER	Mir7094-2-Mir6388
3304-5_PyMT	12	115242919	A	G	MODIFIER	Mir7094-2-Mir6388
3304-5_PyMT	12	115507402	G	A	MODIFIER	Mir7094-2-Mir6388
3304-5_PyMT	12	115573764	C	T	MODIFIER	Mir7094-2-Mir6388
3304-5_PyMT	12	115622879	C	A	MODIFIER	Mir7094-2-Mir6388
3304-5_PyMT	12	115623306	T	A	MODIFIER	Mir7094-2-Mir6388
3304-5_PyMT	12	115623311	G	A	MODIFIER	Mir7094-2-Mir6388
3304-5_PyMT	12	115803174	T	C	MODIFIER	Mir6388-Zfp386
3304-5_PyMT	12	115803178	G	A	MODIFIER	Mir6388-Zfp386
3304-5_PyMT	12	115821906	A	C	MODIFIER	Mir6388-Zfp386
3304-5_PyMT	12	115833853	A	G	MODIFIER	Mir6388-Zfp386
3304-5_PyMT	12	115980621	C	G	MODIFIER	Mir6388-Zfp386
3304-5_PyMT	12	115980719	C	T	MODIFIER	Mir6388-Zfp386
3304-5_PyMT	12	116010051	C	T	MODIFIER	Mir6388-Zfp386
3304-5_PyMT	13	65351876	C	A	MODIFIER	Zfp369-Gm10324
3304-5_PyMT	13	65564643	A	T	MODIFIER	Zfp369-Gm10324
3304-5_PyMT	14	6969279	G	A	MODIFIER	LOC100861615-Gm10406
3304-5_PyMT	14	6971792	G	C	MODIFIER	LOC100861615-Gm10406
3304-5_PyMT	14	7329352	A	T	MODIFIER	Gm5797
3304-5_PyMT	14	41280755	C	T	MODIFIER	Sftpd-Gm10377
3304-5_PyMT	14	44722925	A	T	MODERATE	Gm8267	p.Met121Lys
3304-5_PyMT	14	50681296	A	G	MODERATE	Olfr747	p.Phe113Leu
3304-5_PyMT	14	50681357	T	G	LOW	Olfr747	p.Ser92Ser
3304-5_PyMT	14	50681394	A	G	MODERATE	Olfr747	p.Ile80Thr
3304-5_PyMT	14	56010727	C	G	MODIFIER	Gm5801
3304-5_PyMT	17	33997318	G	C	MODERATE	H2-K1	p.Gln285Glu
3304-5_PyMT	17	34495873	A	T	MODIFIER	Btnl5-ps
3304-5_PyMT	17	34495876	T	C	MODIFIER	Btnl5-ps
3304-5_PyMT	17	34495879	C	T	MODIFIER	Btnl5-ps
3304-5_PyMT	17	35266020	T	C	MODERATE	H2-D1	p.Tyr286His
3304-5_PyMT	17	35266117	C	T	MODIFIER	H2-D1
3304-5_PyMT	17	35266150	A	G	MODIFIER	H2-D1
3304-5_PyMT	17	35322968	G	A	MODIFIER	H2-Q1
3304-5_PyMT	17	35322974	G	A	MODIFIER	H2-Q1
3304-5_PyMT	17	35322994	T	A	MODIFIER	H2-Q1
3304-5_PyMT	17	35322999	C	A	MODIFIER	H2-Q1
3304-5_PyMT	17	36156704	C	G	MODIFIER	2410017I17Rik
3304-5_PyMT	17	38513700	A	T	MODIFIER	Esp36-Esp34
3304-5_PyMT	17	48166565	C	G	MODERATE	A530064D06Rik	p.Leu61Phe
3304-5_PyMT	18	3005705	A	G	MODIFIER	Vmn1r238
3304-5_PyMT	2	154266799	T	G	MODIFIER	Bpifb9a
3304-5_PyMT	2	155018425	T	C	MODIFIER	a
3304-5_PyMT	2	156896843	C	T	MODIFIER	Sla2-Ndrg3
3304-5_PyMT	2	157331745	C	T	MODIFIER	Ghrh
3304-5_PyMT	2	157884380	G	A	MODIFIER	Ctnnbl1
3304-5_PyMT	2	158186193	G	A	MODERATE	D630003M21Rik	p.Leu1096Phe
3304-5_PyMT	2	158267693	T	C	MODIFIER	Bpi
3304-5_PyMT	2	158836605	C	G	MODIFIER	Dhx35
3304-5_PyMT	2	158844146	C	T	LOW	Dhx35	p.Thr580Thr
3304-5_PyMT	2	158844210	G	A	LOW	Dhx35
3304-5_PyMT	2	158844243	A	G	MODIFIER	Dhx35
3304-5_PyMT	2	158844244	T	C	MODIFIER	Dhx35
3304-5_PyMT	2	158844269	A	T	MODIFIER	Dhx35
3304-5_PyMT	2	160568380	A	G	MODIFIER	Mafb-Top1
3304-5_PyMT	2	160568442	C	T	MODIFIER	Mafb-Top1
3304-5_PyMT	2	160568445	A	G	MODIFIER	Mafb-Top1
3304-5_PyMT	2	160747866	A	G	LOW	Plcg1	p.Gln103Gln
3304-5_PyMT	2	160899853	T	G	MODIFIER	Lpin3
3304-5_PyMT	2	161229235	C	A	MODIFIER	Chd6-Ptprt
3304-5_PyMT	2	161229240	A	G	MODIFIER	Chd6-Ptprt
3304-5_PyMT	2	161229241	G	C	MODIFIER	Chd6-Ptprt
3304-5_PyMT	2	162948476	C	T	LOW	L3mbtl1
3304-5_PyMT	2	163025854	C	A	MODIFIER	Ift52
3304-5_PyMT	2	163080707	C	T	MODIFIER	Mybl2
3304-5_PyMT	2	163087283	A	G	LOW	Gtsf1l	p.Val93Val
3304-5_PyMT	2	163607307	G	A	LOW	Ttpal	p.Pro27Pro
3304-5_PyMT	2	163631028	G	A	LOW	Serinc3	p.Phe227Phe
3304-5_PyMT	2	163631046	A	G	LOW	Serinc3	p.Ala221Ala
3304-5_PyMT	2	163727483	T	A	MODIFIER	Pkig
3304-5_PyMT	2	163730572	T	G	MODIFIER	Pkig
3304-5_PyMT	2	163865415	C	A	MODIFIER	Rims4
3304-5_PyMT	2	164083576	C	T	MODIFIER	Stk4
3304-5_PyMT	2	181917996	G	A	MODIFIER	Polr3k-Gm14496
3304-5_PyMT	4	60437829	T	C	MODIFIER	Mup9-Mup1
3304-5_PyMT	4	113567936	G	T	MODERATE	Skint5	p.Gln1084Lys
3304-5_PyMT	4	113923294	T	A	MODIFIER	Skint5
3304-5_PyMT	4	145775055	A	G	MODIFIER	Gm13242-Gm13139
3304-5_PyMT	4	146474906	C	G	MODIFIER	Gm13251-Gm13247
3304-5_PyMT	4	147126665	C	T	MODIFIER	4933438K21Rik-Gm13152
3304-5_PyMT	4	147187430	C	G	MODIFIER	Gm13152
3304-5_PyMT	5	15528990	A	G	MODIFIER	Gm17019-Speer4d
3304-5_PyMT	5	15529117	A	C	MODIFIER	Gm17019-Speer4d
3304-5_PyMT	5	15618901	A	G	MODIFIER	Speer4d
3304-5_PyMT	5	43709029	T	C	MODIFIER	Cc2d2a
3304-5_PyMT	6	116540655	C	G	MODERATE	Olfr213	p.Phe67Leu
3304-5_PyMT	6	130377745	A	C	MODERATE	Klra22	p.Asn103Lys
3304-5_PyMT	7	11065642	C	T	MODIFIER	Zscan4c-Zscan4d
3304-5_PyMT	7	11065658	G	A	MODIFIER	Zscan4c-Zscan4d
3304-5_PyMT	7	28983217	T	G	LOW	Map4k1	p.Ala34Ala
3304-5_PyMT	7	41155604	A	G	MODIFIER	1700110I07Rik-Gm5592
3304-5_PyMT	7	41191431	C	T	MODIFIER	1700110I07Rik-Gm5592
3304-5_PyMT	7	41191433	T	G	MODIFIER	1700110I07Rik-Gm5592
3304-5_PyMT	7	41289630	A	C	MODERATE	Gm5592	p.Lys779Gln
3304-5_PyMT	7	47980896	G	T	MODIFIER	Mrgpra4
3304-5_PyMT	7	47980917	T	C	MODERATE	Mrgpra4	p.Glu312Gly
3304-5_PyMT	7	47981170	A	T	MODERATE	Mrgpra4	p.Leu228Met
3304-5_PyMT	7	104770680	C	T	LOW	Usp17le	p.Glu10Glu
3304-5_PyMT	7	129316388	G	T	MODIFIER	Ppapdc1a
3304-5_PyMT	7	141639406	G	A	MODERATE	Muc6	p.Pro1588Ser
3304-5_PyMT	8	20994835	T	A	MODIFIER	AY761185-Defa21
3304-5_PyMT	8	20995014	A	G	MODIFIER	AY761185-Defa21

## Sheet: Table S4
Chrom - Start	Pos - Start	Pos-End	Type	Sample	Model
1	4340619	END=5066835	<DUP>	302-2	MMTV-PyMT
1	4340619	END=5066835	<DUP>	3304-5	MMTV-PyMT
1	13802170	END=185631763	<DUP>	1894	MMTV-Neu
1	34985726	END=171345011	<DUP>	1357	MMTV-Neu
1	34985726	END=171345011	<DUP>	1894	MMTV-Neu
1	46181236	END=46601571	<DUP>	1357	MMTV-Neu
1	46229112	END=46661638	<DUP>	1357	MMTV-Neu
1	46229112	END=46661638	<DUP>	1894	MMTV-Neu
1	48150670	END=48612893	<DUP>	302-2	MMTV-PyMT
1	64546017	END=66881698	<DUP>	302-2	MMTV-PyMT
1	64546017	END=66881698	<DUP>	1357	MMTV-Neu
1	79801633	END=80904591	<DUP>	302-2	MMTV-PyMT
1	79801633	END=80904591	<DUP>	1894	MMTV-Neu
1	81287676	END=169605853	<DUP>	302-2	MMTV-PyMT
1	81287676	END=169605853	<DUP>	1357	MMTV-Neu
1	81287676	END=169605853	<DUP>	1894	MMTV-Neu
1	88276185	END=96630240	<DUP>	1357	MMTV-Neu
1	117604542	END=117781784	<DUP>	1357	MMTV-Neu
1	130913949	END=171581973	<DUP>	302-2	MMTV-PyMT
1	136237833	END=143214910	<DEL>	1357	MMTV-Neu
1	138265981	END=190016650	<DEL>	1894	MMTV-Neu
1	139593248	END=139699924	<DUP>	302-2	MMTV-PyMT
1	139593248	END=139699924	<DUP>	1357	MMTV-Neu
1	139629088	END=139846733	<DEL>	302-2	MMTV-PyMT
1	139629088	END=139846733	<DEL>	1357	MMTV-Neu
1	139629088	END=139846733	<DEL>	1894	MMTV-Neu
1	139723207	END=140096928	<DUP>	1894	MMTV-Neu
1	139771477	END=140133691	<DUP>	302-2	MMTV-PyMT
1	139771477	END=139905347	<DUP>	302-2	MMTV-PyMT
1	139771477	END=140133691	<DUP>	1357	MMTV-Neu
1	139771477	END=139905347	<DUP>	1357	MMTV-Neu
1	139771477	END=139905347	<DUP>	1894	MMTV-Neu
1	139771477	END=140133691	<DUP>	1894	MMTV-Neu
1	139832862	END=140145740	<DUP>	1894	MMTV-Neu
1	139834439	END=140148774	<DUP>	302-2	MMTV-PyMT
1	139834439	END=140148774	<DUP>	1357	MMTV-Neu
1	139834439	END=140148774	<DUP>	1894	MMTV-Neu
1	139883390	END=140108955	<DUP>	1357	MMTV-Neu
1	143392988	END=173849614	<DUP>	1357	MMTV-Neu
1	169435843	END=195030257	<DUP>	302-2	MMTV-PyMT
1	169435888	END=195030270	<DUP>	1357	MMTV-Neu
1	169435894	END=195030251	<DUP>	1894	MMTV-Neu
1	170941196	END=181187358	<DUP>	302-2	MMTV-PyMT
1	170941196	END=181187358	<DUP>	1357	MMTV-Neu
1	170941196	END=181187358	<DUP>	1894	MMTV-Neu
1	173492811	END=173600804	<DUP>	1894	MMTV-Neu
1	173499314	END=173606951	<DEL>	1357	MMTV-Neu
1	173499314	END=173606951	<DEL>	1894	MMTV-Neu
1	173499765	END=173607142	<DUP>	302-2	MMTV-PyMT
1	173503472	END=173611545	<DEL>	1357	MMTV-Neu
1	173503472	END=173611545	<DEL>	1894	MMTV-Neu
1	173775054	END=173996216	<DUP>	1357	MMTV-Neu
1	173793655	END=173933376	<DUP>	302-2	MMTV-PyMT
1	173793655	END=173933376	<DUP>	1357	MMTV-Neu
1	173821449	END=173955841	<DUP>	1357	MMTV-Neu
1	173847086	END=173983374	<DUP>	1357	MMTV-Neu
1	173847086	END=173983374	<DUP>	1894	MMTV-Neu
1	177851713	END=178079143	<DUP>	3304-5	MMTV-PyMT
1	177907497	END=178122624	<DUP>	302-2	MMTV-PyMT
1	177907497	END=178122624	<DUP>	1357	MMTV-Neu
1	177907497	END=178122624	<DUP>	1894	MMTV-Neu
1	177947744	END=178153877	<DUP>	302-2	MMTV-PyMT
1	177949940	END=178155589	<DUP>	1357	MMTV-Neu
1	177949940	END=178155589	<DUP>	1894	MMTV-Neu
1	177950054	END=178155716	<DUP>	302-2	MMTV-PyMT
1	177955668	END=178160745	<DUP>	1357	MMTV-Neu
1	177955668	END=178160745	<DUP>	1894	MMTV-Neu
1	177960274	END=178170295	<DUP>	302-2	MMTV-PyMT
1	177960274	END=178170295	<DUP>	3304-5	MMTV-PyMT
1	177960274	END=178170295	<DUP>	1357	MMTV-Neu
1	177960274	END=178170295	<DUP>	1894	MMTV-Neu
1	177962871	END=178172900	<DUP>	1894	MMTV-Neu
1	177984897	END=178196282	<DUP>	302-2	MMTV-PyMT
2	7558613	END=13123831	<DUP>	3304-5	MMTV-PyMT
2	20834398	END=21785222	<DUP>	1357	MMTV-Neu
2	20834398	END=21785222	<DUP>	1894	MMTV-Neu
2	27445578	END=119650515	<DUP>	302-2	MMTV-PyMT
2	27445578	END=119650515	<DUP>	3304-5	MMTV-PyMT
2	27445578	END=119650515	<DUP>	1357	MMTV-Neu
2	27445578	END=119650515	<DUP>	1894	MMTV-Neu
2	30900083	END=31162547	<DUP>	302-2	MMTV-PyMT
2	30900083	END=31162547	<DUP>	1357	MMTV-Neu
2	46281819	END=79157012	<DUP>	302-2	MMTV-PyMT
2	46281819	END=79157012	<DUP>	3304-5	MMTV-PyMT
2	46281819	END=79157012	<DUP>	1357	MMTV-Neu
2	52170860	END=77710906	<DUP>	1357	MMTV-Neu
2	62884225	END=123853216	<DUP>	3304-5	MMTV-PyMT
2	62884225	END=123853216	<DUP>	1357	MMTV-Neu
2	62884225	END=123853216	<DUP>	1894	MMTV-Neu
2	75642371	END=84794189	<DUP>	302-2	MMTV-PyMT
2	75642371	END=84794189	<DUP>	1357	MMTV-Neu
2	75642371	END=84794189	<DUP>	1894	MMTV-Neu
2	89279412	END=89558451	<DUP>	302-2	MMTV-PyMT
2	89279412	END=89558451	<DUP>	1894	MMTV-Neu
2	89279417	END=89558440	<DEL>	1357	MMTV-Neu
2	101437075	END=122656073	<DUP>	302-2	MMTV-PyMT
2	101679159	END=119486151	<DUP>	1894	MMTV-Neu
2	123810541	END=134872853	<DUP>	302-2	MMTV-PyMT
2	127731957	END=169345689	<DUP>	1357	MMTV-Neu
2	127731957	END=169345689	<DUP>	1894	MMTV-Neu
2	145957867	END=146205474	<DUP>	3304-5	MMTV-PyMT
2	145957867	END=146205474	<DUP>	1357	MMTV-Neu
2	145957867	END=146205474	<DUP>	1894	MMTV-Neu
2	167907231	END=168718013	<DUP>	1894	MMTV-Neu
3	15375768	END=15499879	<DUP>	1894	MMTV-Neu
3	15453567	END=15600333	<DUP>	1357	MMTV-Neu
3	15453567	END=15600333	<DUP>	1894	MMTV-Neu
3	35627575	END=112093614	<DUP>	1894	MMTV-Neu
3	35650218	END=49122867	<DUP>	1357	MMTV-Neu
3	35650218	END=49122867	<DUP>	1894	MMTV-Neu
3	35683502	END=94737244	<DUP>	302-2	MMTV-PyMT
3	35683502	END=94737241	<DUP>	3304-5	MMTV-PyMT
3	46554945	END=51665047	<DUP>	3304-5	MMTV-PyMT
3	47028554	END=48820968	<DUP>	1894	MMTV-Neu
3	49113066	END=49360577	<DUP>	302-2	MMTV-PyMT
3	49113066	END=49360577	<DUP>	1357	MMTV-Neu
3	49113066	END=49360577	<DUP>	1894	MMTV-Neu
3	51425797	END=116719116	<DUP>	302-2	MMTV-PyMT
3	51425797	END=116719116	<DUP>	1357	MMTV-Neu
3	51425797	END=116719116	<DUP>	1894	MMTV-Neu
3	60147514	END=63004740	<DUP>	302-2	MMTV-PyMT
3	60147514	END=63004740	<DUP>	1357	MMTV-Neu
3	60147514	END=63004740	<DUP>	1894	MMTV-Neu
3	71681636	END=72102245	<DUP>	302-2	MMTV-PyMT
3	71681636	END=72102245	<DUP>	3304-5	MMTV-PyMT
3	71681636	END=72102245	<DUP>	1357	MMTV-Neu
3	71681636	END=72102245	<DUP>	1894	MMTV-Neu
3	75314527	END=76056663	<DUP>	1357	MMTV-Neu
3	75314527	END=76056663	<DUP>	1894	MMTV-Neu
3	78542700	END=78863128	<DUP>	1357	MMTV-Neu
3	78542700	END=78863128	<DUP>	1894	MMTV-Neu
3	87493907	END=129045438	<DUP>	1357	MMTV-Neu
3	106123062	END=106311404	<DUP>	302-2	MMTV-PyMT
3	106123062	END=106311404	<DUP>	3304-5	MMTV-PyMT
3	106123062	END=106311404	<DUP>	1357	MMTV-Neu
3	106123062	END=106311404	<DUP>	1894	MMTV-Neu
3	111349889	END=142605351	<DUP>	1894	MMTV-Neu
3	114253413	END=114607842	<DUP>	302-2	MMTV-PyMT
3	114253413	END=114607842	<DUP>	3304-5	MMTV-PyMT
3	114253413	END=114607842	<DUP>	1357	MMTV-Neu
3	114253413	END=114607842	<DUP>	1894	MMTV-Neu
3	129817921	END=130151756	<DUP>	3304-5	MMTV-PyMT
4	24949727	END=147324700	<DUP>	3136-9	MMTV-PyMT
4	33729538	END=125934672	<DUP>	1357	MMTV-Neu
4	51041644	END=118337264	<DUP>	302-2	MMTV-PyMT
4	51041644	END=118337264	<DUP>	1357	MMTV-Neu
4	51041644	END=118337264	<DUP>	1894	MMTV-Neu
4	54015492	END=114188914	<DUP>	1894	MMTV-Neu
4	55405829	END=129756947	<DUP>	1894	MMTV-Neu
4	60263911	END=61788958	<DUP>	302-2	MMTV-PyMT
4	60263911	END=61788958	<DUP>	3304-5	MMTV-PyMT
4	80500328	END=136448040	<DEL>	1357	MMTV-Neu
4	92600860	END=138069087	<DUP>	302-2	MMTV-PyMT
4	92600860	END=138069087	<DUP>	1357	MMTV-Neu
4	112448637	END=112784168	<DUP>	1357	MMTV-Neu
4	112790185	END=114299880	<DUP>	1357	MMTV-Neu
4	112801560	END=113473259	<DUP>	302-2	MMTV-PyMT
4	112801560	END=113473259	<DUP>	1894	MMTV-Neu
4	112806244	END=113479084	<DUP>	302-2	MMTV-PyMT
4	112808314	END=113481125	<DUP>	1357	MMTV-Neu
4	112810670	END=113485781	<DUP>	1894	MMTV-Neu
4	112833565	END=113500485	<DUP>	302-2	MMTV-PyMT
4	112835225	END=113503518	<DUP>	302-2	MMTV-PyMT
4	112835225	END=113503518	<DUP>	1894	MMTV-Neu
4	112838046	END=113562180	<DUP>	1357	MMTV-Neu
4	112871729	END=113612847	<DUP>	1894	MMTV-Neu
4	112873299	END=113578444	<DUP>	302-2	MMTV-PyMT
4	112873738	END=113627863	<DUP>	1357	MMTV-Neu
4	112873738	END=113627863	<DUP>	1894	MMTV-Neu
4	112876036	END=113587404	<DUP>	1357	MMTV-Neu
4	112876312	END=113587680	<DUP>	1894	MMTV-Neu
4	112878787	END=113592584	<DEL>	1357	MMTV-Neu
4	112880337	END=113594114	<DUP>	302-2	MMTV-PyMT
4	112880371	END=113594147	<DUP>	1894	MMTV-Neu
4	112882102	END=113595682	<DUP>	1894	MMTV-Neu
4	112896342	END=113627843	<DUP>	1357	MMTV-Neu
4	112898330	END=113629286	<DUP>	1894	MMTV-Neu
4	112899457	END=113629900	<DEL>	1357	MMTV-Neu
4	112906724	END=113636856	<DUP>	1357	MMTV-Neu
4	112938366	END=113656590	<DUP>	302-2	MMTV-PyMT
4	112944202	END=113662066	<DUP>	1357	MMTV-Neu
4	112944202	END=113662066	<DUP>	1894	MMTV-Neu
4	112947214	END=113666432	<DEL>	1357	MMTV-Neu
4	112953287	END=113672086	<DEL>	1357	MMTV-Neu
4	112953287	END=113672086	<DEL>	1894	MMTV-Neu
4	112954773	END=113673713	<DUP>	1894	MMTV-Neu
4	112956571	END=113674304	<DUP>	302-2	MMTV-PyMT
4	112956571	END=113674304	<DUP>	1357	MMTV-Neu
4	112956571	END=113674304	<DUP>	1894	MMTV-Neu
4	112971660	END=113679537	<DUP>	1357	MMTV-Neu
4	112971674	END=113679547	<DUP>	1894	MMTV-Neu
4	112972828	END=113679583	<DEL>	1357	MMTV-Neu
4	112972828	END=113679583	<DEL>	1894	MMTV-Neu
4	112973618	END=113680369	<DUP>	1357	MMTV-Neu
4	112989745	END=113689501	<DUP>	1357	MMTV-Neu
4	112989745	END=113689501	<DUP>	1894	MMTV-Neu
4	112991395	END=113691166	<DUP>	1357	MMTV-Neu
4	112996930	END=113697091	<DEL>	1357	MMTV-Neu
4	113001773	END=113702900	<DEL>	1357	MMTV-Neu
4	113001773	END=113702900	<DEL>	1894	MMTV-Neu
4	113010745	END=113713662	<DUP>	1357	MMTV-Neu
4	113010745	END=113713662	<DUP>	1894	MMTV-Neu
4	113011245	END=113761853	<DUP>	1357	MMTV-Neu
4	113044184	END=113754327	<DEL>	1357	MMTV-Neu
4	113044184	END=113754327	<DEL>	1894	MMTV-Neu
4	113048376	END=113758565	<DUP>	1357	MMTV-Neu
4	113050487	END=113760668	<DUP>	1357	MMTV-Neu
4	113089454	END=113780708	<DUP>	1894	MMTV-Neu
4	113100980	END=113800044	<DUP>	302-2	MMTV-PyMT
4	113100980	END=113800044	<DUP>	1894	MMTV-Neu
4	113103883	END=113930853	<DUP>	1357	MMTV-Neu
4	113107271	END=113806510	<DUP>	1894	MMTV-Neu
4	113110404	END=113808983	<DUP>	1357	MMTV-Neu
4	113110410	END=113808991	<DUP>	1894	MMTV-Neu
4	113120121	END=113914761	<DUP>	1357	MMTV-Neu
4	113128637	END=113810453	<DEL>	1357	MMTV-Neu
4	113132981	END=113815145	<DUP>	1357	MMTV-Neu
4	113132981	END=113815145	<DUP>	1894	MMTV-Neu
4	113153870	END=113891111	<DUP>	1357	MMTV-Neu
4	113169370	END=113861028	<DUP>	1357	MMTV-Neu
4	113204710	END=113927447	<DUP>	1357	MMTV-Neu
4	113262230	END=113972829	<DUP>	302-2	MMTV-PyMT
4	113262230	END=113972829	<DUP>	1357	MMTV-Neu
4	113262230	END=113972829	<DUP>	1894	MMTV-Neu
4	113282263	END=113994284	<DEL>	3136-9	MMTV-PyMT
4	113282263	END=113994284	<DEL>	1894	MMTV-Neu
4	113297163	END=114008978	<DUP>	302-2	MMTV-PyMT
4	113297163	END=114008978	<DUP>	3304-5	MMTV-PyMT
4	113306615	END=114065290	<DUP>	3304-5	MMTV-PyMT
4	113307690	END=114066373	<DEL>	1894	MMTV-Neu
4	113307757	END=114066425	<DEL>	1357	MMTV-Neu
4	113360678	END=114172791	<DUP>	1357	MMTV-Neu
4	113362058	END=114174520	<DUP>	1357	MMTV-Neu
4	113362058	END=114174520	<DUP>	1894	MMTV-Neu
4	113371860	END=114195024	<DUP>	1894	MMTV-Neu
4	113375541	END=114223901	<DUP>	1894	MMTV-Neu
4	113381304	END=114226276	<DUP>	1357	MMTV-Neu
4	113386767	END=114231954	<DUP>	1357	MMTV-Neu
4	113389086	END=114238984	<DUP>	1357	MMTV-Neu
4	113394962	END=114245373	<DUP>	1894	MMTV-Neu
4	113444624	END=114293250	<DUP>	302-2	MMTV-PyMT
4	113444624	END=114293250	<DUP>	1894	MMTV-Neu
4	113445543	END=114294187	<DEL>	302-2	MMTV-PyMT
4	113445543	END=114294187	<DEL>	1357	MMTV-Neu
4	113445543	END=114294187	<DEL>	1894	MMTV-Neu
4	113446471	END=114294622	<DUP>	1357	MMTV-Neu
4	115343631	END=115457570	<DUP>	1894	MMTV-Neu
4	122217710	END=122545242	<DUP>	1357	MMTV-Neu
4	134406545	END=134698570	<DEL>	302-2	MMTV-PyMT
4	134406545	END=134698570	<DEL>	1357	MMTV-Neu
4	134406545	END=134698570	<DEL>	1894	MMTV-Neu
4	143435506	END=143734236	<DUP>	1357	MMTV-Neu
4	145405112	END=145579973	<DUP>	302-2	MMTV-PyMT
4	145435371	END=145595013	<DUP>	3304-5	MMTV-PyMT
4	145454128	END=146057254	<DUP>	1894	MMTV-Neu
4	145543651	END=147338391	<DUP>	1894	MMTV-Neu
4	145559307	END=147520236	<DUP>	1357	MMTV-Neu
4	145563671	END=147524697	<DUP>	1357	MMTV-Neu
4	146513588	END=147233155	<DUP>	1357	MMTV-Neu
4	146728063	END=147399437	<DUP>	302-2	MMTV-PyMT
4	147125903	END=147444132	<DUP>	1894	MMTV-Neu
4	147125910	END=147444139	<DUP>	1357	MMTV-Neu
4	147257600	END=147582057	<DUP>	302-2	MMTV-PyMT
4	147257600	END=147582057	<DUP>	3304-5	MMTV-PyMT
4	147257600	END=147582057	<DUP>	1357	MMTV-Neu
4	147257600	END=147582057	<DUP>	1894	MMTV-Neu
4	147333351	END=147584601	<DUP>	1357	MMTV-Neu
4	147335722	END=147518079	<DUP>	1357	MMTV-Neu
4	147336327	END=147518671	<DUP>	1894	MMTV-Neu
4	147450412	END=147808796	<DUP>	3304-5	MMTV-PyMT
5	5770707	END=7135407	<DUP>	302-2	MMTV-PyMT
5	14951604	END=15507970	<DUP>	1894	MMTV-Neu
5	25924285	END=26087237	<DUP>	1357	MMTV-Neu
5	27936860	END=31368378	<DUP>	1894	MMTV-Neu
5	40743105	END=49439497	<DUP>	1357	MMTV-Neu
5	41276336	END=41586602	<DUP>	1357	MMTV-Neu
5	43848296	END=124354672	<DUP>	302-2	MMTV-PyMT
5	43848296	END=124354672	<DUP>	1357	MMTV-Neu
5	43848296	END=124354672	<DUP>	1894	MMTV-Neu
5	53185254	END=135752347	<DUP>	1357	MMTV-Neu
5	54585423	END=54701528	<DUP>	1357	MMTV-Neu
5	70011847	END=126656017	<DUP>	302-2	MMTV-PyMT
5	70011847	END=126656017	<DUP>	1357	MMTV-Neu
5	104100107	END=144403102	<DUP>	1357	MMTV-Neu
5	104602889	END=104708132	<DUP>	1894	MMTV-Neu
5	104608186	END=104769175	<DUP>	1357	MMTV-Neu
5	105968994	END=114449401	<DUP>	1357	MMTV-Neu
5	106900989	END=107973826	<DUP>	302-2	MMTV-PyMT
5	108894372	END=109095092	<DUP>	1357	MMTV-Neu
5	115493621	END=121977634	<DUP>	302-2	MMTV-PyMT
5	117058680	END=147381787	<DUP>	1357	MMTV-Neu
5	117058680	END=147381787	<DUP>	1894	MMTV-Neu
5	136779174	END=144955362	<DUP>	1357	MMTV-Neu
6	3184445	END=128201944	<DUP>	302-2	MMTV-PyMT
6	3184445	END=128201944	<DUP>	1357	MMTV-Neu
6	3184445	END=128201944	<DUP>	1894	MMTV-Neu
6	3191781	END=128203497	<DUP>	1357	MMTV-Neu
6	11078592	END=14483768	<DUP>	1357	MMTV-Neu
6	11078592	END=14483768	<DUP>	1894	MMTV-Neu
6	19740900	END=115742823	<DUP>	1894	MMTV-Neu
6	23164322	END=50626663	<DUP>	302-2	MMTV-PyMT
6	23164322	END=50626663	<DUP>	1357	MMTV-Neu
6	31885612	END=106307499	<DUP>	1357	MMTV-Neu
6	31885612	END=106307499	<DUP>	1894	MMTV-Neu
6	37413048	END=92297245	<DEL>	302-2	MMTV-PyMT
6	42501872	END=142466682	<DUP>	1357	MMTV-Neu
6	59906747	END=60157104	<DUP>	302-2	MMTV-PyMT
6	78217494	END=116552784	<DUP>	1357	MMTV-Neu
6	78218128	END=136330802	<DUP>	1357	MMTV-Neu
6	94548402	END=137186381	<DUP>	302-2	MMTV-PyMT
6	94548402	END=137186381	<DUP>	1357	MMTV-Neu
6	105460915	END=107944867	<DUP>	1357	MMTV-Neu
6	109986327	END=131362470	<DUP>	302-2	MMTV-PyMT
6	109986327	END=131362470	<DUP>	3304-5	MMTV-PyMT
6	116552624	END=136330002	<DUP>	302-2	MMTV-PyMT
6	123380158	END=123487396	<DUP>	302-2	MMTV-PyMT
6	123380158	END=123487396	<DUP>	1894	MMTV-Neu
6	128625506	END=128790815	<DUP>	1357	MMTV-Neu
6	128625522	END=128790804	<DUP>	302-2	MMTV-PyMT
6	129018916	END=129184498	<DUP>	1894	MMTV-Neu
6	129915696	END=130029771	<DUP>	1357	MMTV-Neu
6	129917926	END=130288534	<DUP>	1357	MMTV-Neu
6	129980629	END=130373626	<DUP>	302-2	MMTV-PyMT
6	129980728	END=130373610	<DUP>	1357	MMTV-Neu
6	129987408	END=130378017	<DUP>	1357	MMTV-Neu
6	129987408	END=130378017	<DUP>	1894	MMTV-Neu
6	130006358	END=130107332	<DUP>	1894	MMTV-Neu
6	130035617	END=130246282	<DUP>	1357	MMTV-Neu
6	130035617	END=130246282	<DUP>	1894	MMTV-Neu
6	130041795	END=130259846	<DUP>	1357	MMTV-Neu
6	130043252	END=130261844	<DUP>	302-2	MMTV-PyMT
6	130045084	END=130365592	<DUP>	302-2	MMTV-PyMT
6	130045084	END=130365592	<DUP>	1357	MMTV-Neu
6	130045084	END=130267791	<DUP>	1894	MMTV-Neu
6	130045084	END=130365592	<DUP>	1894	MMTV-Neu
6	130052160	END=130372009	<DUP>	1357	MMTV-Neu
6	130052870	END=130372728	<DUP>	1894	MMTV-Neu
6	130059951	END=130375651	<DUP>	1357	MMTV-Neu
6	130059951	END=130375651	<DUP>	1894	MMTV-Neu
6	130066390	END=130307504	<DUP>	1357	MMTV-Neu
6	130108783	END=130317467	<DUP>	302-2	MMTV-PyMT
6	130125076	END=130333161	<DUP>	1894	MMTV-Neu
6	130211291	END=130355891	<DUP>	1894	MMTV-Neu
6	130233931	END=130383035	<DUP>	1357	MMTV-Neu
6	130520917	END=130938899	<DUP>	1894	MMTV-Neu
6	130578837	END=130786805	<DUP>	1357	MMTV-Neu
6	130621198	END=130829573	<DUP>	1357	MMTV-Neu
6	130621198	END=130829571	<DUP>	1894	MMTV-Neu
6	130649038	END=130844401	<DUP>	1357	MMTV-Neu
6	130649038	END=130844401	<DUP>	1894	MMTV-Neu
6	130669831	END=130863425	<DUP>	302-2	MMTV-PyMT
6	130674697	END=130867206	<DUP>	1357	MMTV-Neu
6	130697865	END=130887427	<DUP>	1357	MMTV-Neu
6	130701400	END=130890986	<DEL>	1357	MMTV-Neu
6	130701400	END=130964091	<DEL>	1894	MMTV-Neu
6	130707454	END=130897043	<DUP>	1357	MMTV-Neu
6	130913291	END=131072225	<DUP>	1894	MMTV-Neu
6	142017422	END=142507920	<DUP>	1357	MMTV-Neu
7	4325716	END=11033727	<DUP>	302-2	MMTV-PyMT
7	4325716	END=11033727	<DUP>	1357	MMTV-Neu
7	4325716	END=11033727	<DUP>	1894	MMTV-Neu
7	7017262	END=11195899	<DUP>	1357	MMTV-Neu
7	17740509	END=17898551	<DEL>	1357	MMTV-Neu
7	18201425	END=18583804	<DUP>	302-2	MMTV-PyMT
7	18201425	END=18583804	<DUP>	3304-5	MMTV-PyMT
7	18201425	END=18583804	<DUP>	1357	MMTV-Neu
7	18201425	END=18583804	<DUP>	1894	MMTV-Neu
7	18525103	END=18792915	<DUP>	1357	MMTV-Neu
7	18525103	END=18792915	<DUP>	1894	MMTV-Neu
7	20013825	END=80237937	<DUP>	302-2	MMTV-PyMT
7	20013825	END=80237937	<DUP>	1357	MMTV-Neu
7	20013825	END=80237937	<DUP>	1894	MMTV-Neu
7	38175807	END=39200821	<DUP>	3136-9	MMTV-PyMT
7	41139360	END=41268388	<DUP>	1894	MMTV-Neu
7	47207871	END=47750612	<DUP>	1894	MMTV-Neu
7	47210069	END=47754748	<DUP>	302-2	MMTV-PyMT
7	47210069	END=48006771	<DUP>	1357	MMTV-Neu
7	47210069	END=47754748	<DUP>	1357	MMTV-Neu
7	47210069	END=47754748	<DUP>	1894	MMTV-Neu
7	47213546	END=47758845	<DUP>	1357	MMTV-Neu
7	47213546	END=47758845	<DUP>	1894	MMTV-Neu
7	47272645	END=47713322	<DUP>	3304-5	MMTV-PyMT
7	47310433	END=47981963	<DUP>	302-2	MMTV-PyMT
7	47312207	END=47781286	<DUP>	1357	MMTV-Neu
7	47315914	END=47598949	<DUP>	1357	MMTV-Neu
7	47355704	END=47786835	<DUP>	1894	MMTV-Neu
7	47355716	END=47786838	<DEL>	1357	MMTV-Neu
7	47375024	END=47954865	<DUP>	1357	MMTV-Neu
7	47381348	END=47796980	<DUP>	1357	MMTV-Neu
7	47381348	END=47796980	<DUP>	1894	MMTV-Neu
7	47406402	END=47836100	<DUP>	1357	MMTV-Neu
7	47408195	END=47694651	<DEL>	1357	MMTV-Neu
7	47538581	END=47717905	<DUP>	1894	MMTV-Neu
7	47628893	END=47926850	<DUP>	1894	MMTV-Neu
7	47629551	END=47834559	<DUP>	1357	MMTV-Neu
7	47631742	END=47836707	<DUP>	1357	MMTV-Neu
7	47633012	END=47837980	<DUP>	1357	MMTV-Neu
7	47635456	END=47840009	<DEL>	1357	MMTV-Neu
7	47781510	END=47986875	<DUP>	1894	MMTV-Neu
7	47786242	END=47943596	<DUP>	1357	MMTV-Neu
7	47786242	END=47943596	<DUP>	1894	MMTV-Neu
7	47786838	END=47944581	<DUP>	302-2	MMTV-PyMT
7	47790549	END=47948783	<DUP>	1357	MMTV-Neu
7	47800090	END=47963366	<DUP>	302-2	MMTV-PyMT
7	47800090	END=47963366	<DUP>	1357	MMTV-Neu
7	47800090	END=47963366	<DUP>	1894	MMTV-Neu
7	80016406	END=100698076	<DUP>	1357	MMTV-Neu
7	82251323	END=131891648	<DUP>	302-2	MMTV-PyMT
7	103392755	END=104731213	<DEL>	1357	MMTV-Neu
7	103573564	END=103677515	<DUP>	302-2	MMTV-PyMT
7	103573564	END=103677515	<DUP>	1357	MMTV-Neu
7	103573564	END=103677515	<DUP>	1894	MMTV-Neu
8	11991763	END=95563659	<DUP>	3304-5	MMTV-PyMT
8	19402243	END=20849998	<DEL>	1894	MMTV-Neu
8	19767750	END=19963695	<DUP>	1894	MMTV-Neu
8	19767768	END=19963869	<DUP>	1357	MMTV-Neu
8	20415035	END=35560366	<DUP>	1894	MMTV-Neu
8	23105058	END=123635440	<DUP>	1894	MMTV-Neu
8	27343027	END=37102268	<DUP>	1894	MMTV-Neu
8	27353591	END=37114106	<DUP>	1357	MMTV-Neu
8	29786410	END=72459441	<DUP>	1357	MMTV-Neu
8	41528292	END=41956369	<DUP>	1357	MMTV-Neu
8	41528292	END=41956369	<DUP>	1894	MMTV-Neu
8	43344973	END=75615293	<DUP>	1894	MMTV-Neu
8	43344977	END=75615293	<DUP>	302-2	MMTV-PyMT
8	55421611	END=55545225	<DUP>	1894	MMTV-Neu
8	55436397	END=55569848	<DEL>	1357	MMTV-Neu
8	55459347	END=55595256	<DUP>	302-2	MMTV-PyMT
8	55459347	END=55595256	<DUP>	3304-5	MMTV-PyMT
8	55459347	END=55595256	<DUP>	1357	MMTV-Neu
8	55459347	END=55595256	<DUP>	1894	MMTV-Neu
8	55459720	END=55592278	<DUP>	302-2	MMTV-PyMT
8	67035186	END=128557991	<DUP>	302-2	MMTV-PyMT
8	69019196	END=72790472	<DUP>	1894	MMTV-Neu
8	69230386	END=71224921	<DUP>	302-2	MMTV-PyMT
8	69230386	END=71224921	<DUP>	1357	MMTV-Neu
8	71289394	END=71749724	<DUP>	302-2	MMTV-PyMT
8	71289394	END=71749724	<DUP>	3136-9	MMTV-PyMT
8	71289394	END=71749724	<DUP>	3304-5	MMTV-PyMT
8	71289394	END=71749724	<DUP>	1357	MMTV-Neu
8	71289394	END=71749724	<DUP>	1894	MMTV-Neu
8	71880773	END=72011394	<DUP>	302-2	MMTV-PyMT
8	71880773	END=72011395	<DUP>	1357	MMTV-Neu
8	71880773	END=72011395	<DUP>	1894	MMTV-Neu
8	72133953	END=116994040	<DUP>	1894	MMTV-Neu
9	17666852	END=30550949	<DUP>	3304-5	MMTV-PyMT
9	35841604	END=36123238	<DUP>	1357	MMTV-Neu
9	35841607	END=36126238	<DEL>	1357	MMTV-Neu
9	35841607	END=36126238	<DEL>	1894	MMTV-Neu
9	35844359	END=36129828	<DUP>	302-2	MMTV-PyMT
9	35844359	END=36129828	<DUP>	1357	MMTV-Neu
9	35844359	END=36129828	<DUP>	1894	MMTV-Neu
9	46585162	END=119216766	<DUP>	302-2	MMTV-PyMT
9	46585162	END=119216766	<DUP>	1894	MMTV-Neu
9	49958466	END=73111128	<DUP>	302-2	MMTV-PyMT
9	53791960	END=73296741	<DUP>	302-2	MMTV-PyMT
9	57192072	END=105611108	<DUP>	302-2	MMTV-PyMT
9	57286201	END=65856125	<DUP>	302-2	MMTV-PyMT
9	57286201	END=65856125	<DUP>	1357	MMTV-Neu
9	57286201	END=65856125	<DUP>	1894	MMTV-Neu
9	61851044	END=65232573	<DUP>	1357	MMTV-Neu
9	68801854	END=110985426	<DUP>	1357	MMTV-Neu
9	96191013	END=109993675	<DUP>	302-2	MMTV-PyMT
9	96191013	END=109993675	<DUP>	1357	MMTV-Neu
9	96191013	END=109993675	<DUP>	1894	MMTV-Neu
9	107885950	END=116117611	<DUP>	302-2	MMTV-PyMT
9	107885950	END=116117611	<DUP>	1357	MMTV-Neu
9	124159026	END=124327732	<DUP>	302-2	MMTV-PyMT
10	6592253	END=6941380	<DUP>	302-2	MMTV-PyMT
10	6592253	END=6941380	<DUP>	1357	MMTV-Neu
10	6592253	END=6941380	<DUP>	1894	MMTV-Neu
10	7392447	END=22150417	<DEL>	302-2	MMTV-PyMT
10	12964882	END=124497791	<DUP>	302-2	MMTV-PyMT
10	12964882	END=124497791	<DUP>	1357	MMTV-Neu
10	12964882	END=124497791	<DUP>	1894	MMTV-Neu
10	18912371	END=42022910	<DUP>	3304-5	MMTV-PyMT
10	22159674	END=22274479	<DUP>	1894	MMTV-Neu
10	22160346	END=22275139	<DUP>	1357	MMTV-Neu
10	22180669	END=22370918	<DUP>	1357	MMTV-Neu
10	22180680	END=22370916	<DEL>	1894	MMTV-Neu
10	22270130	END=22460226	<DUP>	1357	MMTV-Neu
10	72297177	END=98541470	<DUP>	3304-5	MMTV-PyMT
10	72297177	END=101910272	<DUP>	1357	MMTV-Neu
10	72297179	END=98875919	<DUP>	1357	MMTV-Neu
10	72297179	END=98627239	<DUP>	1357	MMTV-Neu
10	72297180	END=119108747	<DUP>	1357	MMTV-Neu
10	72297181	END=102274455	<DUP>	3304-5	MMTV-PyMT
10	72297184	END=115473630	<DUP>	3304-5	MMTV-PyMT
10	85844984	END=86561602	<DUP>	1357	MMTV-Neu
10	85844984	END=86561602	<DUP>	1894	MMTV-Neu
10	86582933	END=89699400	<DUP>	1357	MMTV-Neu
10	104502962	END=115730192	<DUP>	302-2	MMTV-PyMT
11	13149048	END=56477768	<DUP>	1357	MMTV-Neu
11	31886848	END=32293280	<DUP>	302-2	MMTV-PyMT
11	31886848	END=32293280	<DUP>	1357	MMTV-Neu
11	31886848	END=32293280	<DUP>	1894	MMTV-Neu
11	33073593	END=94528212	<DUP>	302-2	MMTV-PyMT
11	71110131	END=71257172	<DUP>	1357	MMTV-Neu
11	90183635	END=112223844	<DUP>	1357	MMTV-Neu
11	102746613	END=115583943	<DUP>	302-2	MMTV-PyMT
11	102746613	END=115583943	<DUP>	3304-5	MMTV-PyMT
11	102746613	END=115583943	<DUP>	1357	MMTV-Neu
11	102746613	END=115583943	<DUP>	1894	MMTV-Neu
12	18061148	END=20273519	<DUP>	1357	MMTV-Neu
12	18218262	END=18417775	<DUP>	3304-5	MMTV-PyMT
12	18218262	END=20648024	<DUP>	1894	MMTV-Neu
12	18219051	END=19161684	<DUP>	302-2	MMTV-PyMT
12	18219051	END=19161684	<DUP>	3136-9	MMTV-PyMT
12	18219051	END=19161684	<DUP>	3304-5	MMTV-PyMT
12	18219051	END=19161684	<DUP>	1894	MMTV-Neu
12	18366907	END=20705795	<DUP>	3304-5	MMTV-PyMT
12	18366931	END=20705833	<DUP>	1357	MMTV-Neu
12	18413587	END=21025499	<DUP>	1357	MMTV-Neu
12	19198989	END=20435125	<DUP>	1357	MMTV-Neu
12	19199332	END=20436141	<DUP>	1894	MMTV-Neu
12	19288682	END=20312414	<DUP>	302-2	MMTV-PyMT
12	20831054	END=22918413	<DUP>	1357	MMTV-Neu
12	21544963	END=24500683	<DUP>	1894	MMTV-Neu
12	27215588	END=92114561	<DUP>	1357	MMTV-Neu
12	53214144	END=114839867	<DUP>	302-2	MMTV-PyMT
12	53214144	END=114839867	<DUP>	3304-5	MMTV-PyMT
12	61830361	END=116034237	<DUP>	1357	MMTV-Neu
12	61830361	END=116034237	<DUP>	1894	MMTV-Neu
12	64899231	END=70400152	<DUP>	302-2	MMTV-PyMT
12	64899231	END=70400152	<DUP>	3304-5	MMTV-PyMT
12	64899231	END=70400152	<DUP>	1357	MMTV-Neu
12	64899231	END=70400152	<DUP>	1894	MMTV-Neu
12	72292990	END=113559924	<DEL>	302-2	MMTV-PyMT
12	72292990	END=113559924	<DEL>	1894	MMTV-Neu
12	77314835	END=79472623	<DUP>	302-2	MMTV-PyMT
12	77314835	END=79472623	<DUP>	1357	MMTV-Neu
12	77314835	END=79472623	<DUP>	1894	MMTV-Neu
12	88079445	END=88325003	<DUP>	302-2	MMTV-PyMT
12	88079445	END=88325003	<DUP>	1894	MMTV-Neu
12	88129097	END=88306230	<DEL>	1357	MMTV-Neu
12	88129101	END=88306226	<DUP>	1357	MMTV-Neu
12	101178583	END=101407120	<DEL>	302-2	MMTV-PyMT
12	101226294	END=101459232	<DUP>	302-2	MMTV-PyMT
12	101226294	END=101459232	<DUP>	3136-9	MMTV-PyMT
12	101226294	END=101459232	<DUP>	3304-5	MMTV-PyMT
12	101226294	END=101459232	<DUP>	1357	MMTV-Neu
12	101226294	END=101459232	<DUP>	1894	MMTV-Neu
12	101302629	END=101543275	<DUP>	1357	MMTV-Neu
12	102868366	END=104011640	<DUP>	302-2	MMTV-PyMT
12	102868366	END=104011640	<DUP>	1357	MMTV-Neu
12	102868366	END=104011640	<DUP>	1894	MMTV-Neu
12	113589555	END=113771168	<DUP>	1894	MMTV-Neu
12	114045004	END=114212991	<DUP>	3304-5	MMTV-PyMT
12	114669109	END=114928433	<DUP>	302-2	MMTV-PyMT
12	114669109	END=114928433	<DUP>	1357	MMTV-Neu
12	114672526	END=114812879	<DUP>	1357	MMTV-Neu
12	114676552	END=114932174	<DUP>	302-2	MMTV-PyMT
12	114677924	END=114782583	<DUP>	1357	MMTV-Neu
12	114681393	END=114786076	<DUP>	1357	MMTV-Neu
12	114682090	END=114788126	<DEL>	302-2	MMTV-PyMT
12	114684206	END=114789955	<DUP>	1894	MMTV-Neu
12	114685901	END=114857251	<DUP>	1357	MMTV-Neu
12	114700121	END=114821736	<DEL>	1894	MMTV-Neu
12	114700143	END=114871530	<DUP>	1357	MMTV-Neu
12	114725771	END=114898333	<DUP>	3304-5	MMTV-PyMT
12	114726382	END=114899084	<DUP>	1357	MMTV-Neu
12	114732255	END=114903441	<DUP>	1357	MMTV-Neu
12	114736804	END=114932603	<DUP>	302-2	MMTV-PyMT
12	114736804	END=114932603	<DUP>	1357	MMTV-Neu
12	114736804	END=114932603	<DUP>	1894	MMTV-Neu
12	114773754	END=114925770	<DUP>	1357	MMTV-Neu
12	114806638	END=114912071	<DUP>	302-2	MMTV-PyMT
12	114806638	END=114912071	<DUP>	1894	MMTV-Neu
12	114808268	END=114913443	<DUP>	1357	MMTV-Neu
12	114811367	END=114930316	<DUP>	1357	MMTV-Neu
12	114816348	END=114936371	<DUP>	302-2	MMTV-PyMT
12	114816348	END=114936373	<DUP>	1894	MMTV-Neu
12	114817346	END=114932611	<DUP>	302-2	MMTV-PyMT
12	115063991	END=115555396	<DUP>	302-2	MMTV-PyMT
12	115065798	END=115565363	<DEL>	1894	MMTV-Neu
12	115065800	END=115565363	<DEL>	302-2	MMTV-PyMT
12	115065800	END=115565363	<DEL>	3304-5	MMTV-PyMT
12	115068814	END=115570052	<DUP>	3304-5	MMTV-PyMT
12	115068814	END=115570052	<DUP>	1357	MMTV-Neu
12	115069841	END=115296070	<DUP>	302-2	MMTV-PyMT
12	115083998	END=115310010	<DEL>	1357	MMTV-Neu
12	115099371	END=115325494	<DUP>	1357	MMTV-Neu
12	115109360	END=115327746	<DUP>	1357	MMTV-Neu
12	115119278	END=115622670	<DUP>	1357	MMTV-Neu
12	115119278	END=115334600	<DUP>	1894	MMTV-Neu
12	115119432	END=115622845	<DUP>	1894	MMTV-Neu
12	115129315	END=115342475	<DUP>	1357	MMTV-Neu
12	115129315	END=115342475	<DUP>	1894	MMTV-Neu
12	115158518	END=115507659	<DUP>	302-2	MMTV-PyMT
12	115158528	END=115507669	<DUP>	1894	MMTV-Neu
12	115192326	END=115494256	<DUP>	1894	MMTV-Neu
12	115192327	END=115789231	<DUP>	1894	MMTV-Neu
12	115192372	END=115494300	<DUP>	302-2	MMTV-PyMT
12	115200261	END=115548519	<DUP>	1894	MMTV-Neu
12	115215818	END=115642749	<DUP>	3136-9	MMTV-PyMT
12	115215819	END=115379812	<DUP>	1894	MMTV-Neu
12	115230784	END=115664886	<DUP>	302-2	MMTV-PyMT
12	115246595	END=115390134	<DUP>	1357	MMTV-Neu
12	115258032	END=115404319	<DUP>	1894	MMTV-Neu
12	115259207	END=115405108	<DUP>	3304-5	MMTV-PyMT
12	115259207	END=115569635	<DUP>	1894	MMTV-Neu
12	115260174	END=115649812	<DUP>	1357	MMTV-Neu
12	115260327	END=115522465	<DUP>	1357	MMTV-Neu
12	115260327	END=115522465	<DUP>	1894	MMTV-Neu
12	115288296	END=115786204	<DUP>	1357	MMTV-Neu
12	115333330	END=115607810	<DUP>	302-2	MMTV-PyMT
12	115333960	END=115608458	<DUP>	1894	MMTV-Neu
12	115337430	END=115625060	<DUP>	3304-5	MMTV-PyMT
12	115503325	END=115798536	<DEL>	1357	MMTV-Neu
12	115503325	END=115798536	<DEL>	1894	MMTV-Neu
12	115510116	END=115805176	<DUP>	302-2	MMTV-PyMT
12	115510116	END=115805176	<DUP>	1357	MMTV-Neu
12	115510116	END=115805176	<DUP>	1894	MMTV-Neu
12	115519888	END=115808965	<DEL>	3304-5	MMTV-PyMT
12	115522983	END=115811604	<DUP>	1357	MMTV-Neu
12	115527491	END=115816124	<DUP>	1357	MMTV-Neu
12	115527492	END=115816124	<DUP>	1894	MMTV-Neu
12	115528326	END=115661027	<DUP>	302-2	MMTV-PyMT
12	115574222	END=115703465	<DUP>	302-2	MMTV-PyMT
12	115575994	END=115823274	<DUP>	1357	MMTV-Neu
12	115589582	END=115830473	<DUP>	1357	MMTV-Neu
12	115593678	END=115981299	<DUP>	1894	MMTV-Neu
12	115605980	END=116011863	<DUP>	3304-5	MMTV-PyMT
12	115605980	END=116011863	<DUP>	1357	MMTV-Neu
12	115862013	END=115963963	<DUP>	1894	MMTV-Neu
13	11292384	END=19435460	<DUP>	1357	MMTV-Neu
13	12605598	END=13349391	<DUP>	1357	MMTV-Neu
13	13881534	END=68095379	<DUP>	1894	MMTV-Neu
13	17533899	END=19173838	<DUP>	1357	MMTV-Neu
13	17533899	END=19173838	<DUP>	1894	MMTV-Neu
13	22086834	END=23231575	<DUP>	302-2	MMTV-PyMT
13	22086834	END=23231575	<DUP>	1357	MMTV-Neu
13	22086834	END=23231575	<DUP>	1894	MMTV-Neu
13	35091186	END=67422225	<DUP>	302-2	MMTV-PyMT
13	35091186	END=67422225	<DUP>	1357	MMTV-Neu
13	35091186	END=67422225	<DUP>	1894	MMTV-Neu
13	37146873	END=64426607	<DUP>	1357	MMTV-Neu
13	39472125	END=39612653	<DUP>	3304-5	MMTV-PyMT
13	44869571	END=69598524	<DUP>	302-2	MMTV-PyMT
13	44869571	END=69598524	<DUP>	1357	MMTV-Neu
13	44869571	END=69598524	<DUP>	1894	MMTV-Neu
13	51785718	END=104251154	<DUP>	302-2	MMTV-PyMT
13	51785718	END=104251154	<DUP>	3304-5	MMTV-PyMT
13	51785718	END=104251154	<DUP>	1357	MMTV-Neu
13	51785718	END=104251154	<DUP>	1894	MMTV-Neu
13	62360784	END=62699039	<DUP>	1357	MMTV-Neu
13	65378137	END=66417043	<DUP>	1357	MMTV-Neu
13	66270144	END=66603213	<DUP>	302-2	MMTV-PyMT
13	66283320	END=66433078	<DUP>	1357	MMTV-Neu
13	66283320	END=66433076	<DUP>	1894	MMTV-Neu
13	66427276	END=66848209	<DEL>	1894	MMTV-Neu
13	67224385	END=67914346	<DUP>	1357	MMTV-Neu
13	67304686	END=67607588	<DUP>	1357	MMTV-Neu
13	67304686	END=67607588	<DUP>	1894	MMTV-Neu
13	67935956	END=68551331	<DUP>	302-2	MMTV-PyMT
13	68015266	END=68405999	<DUP>	1894	MMTV-Neu
13	68056244	END=68557947	<DUP>	1357	MMTV-Neu
13	68080618	END=68225624	<DUP>	1357	MMTV-Neu
13	77173346	END=78031414	<DUP>	1357	MMTV-Neu
13	77173346	END=78031414	<DUP>	1894	MMTV-Neu
13	101899053	END=103214857	<DUP>	3304-5	MMTV-PyMT
13	111667350	END=111781765	<DUP>	1894	MMTV-Neu
13	114564560	END=118936657	<DUP>	1894	MMTV-Neu
13	119488274	END=119601825	<DUP>	302-2	MMTV-PyMT
13	119488274	END=119601825	<DUP>	3304-5	MMTV-PyMT
13	119488274	END=119601825	<DUP>	1357	MMTV-Neu
13	119488274	END=119601825	<DUP>	1894	MMTV-Neu
13	119494956	END=119609012	<DUP>	1894	MMTV-Neu
14	6806049	END=6939564	<DUP>	1894	MMTV-Neu
14	10327238	END=107487280	<DUP>	302-2	MMTV-PyMT
14	28970541	END=40075248	<DUP>	1357	MMTV-Neu
14	28970582	END=40075263	<DUP>	1894	MMTV-Neu
14	35946822	END=49182356	<DUP>	1357	MMTV-Neu
14	41280545	END=42465573	<DUP>	302-2	MMTV-PyMT
14	41280545	END=42558734	<DUP>	1357	MMTV-Neu
14	41280545	END=42465573	<DUP>	1357	MMTV-Neu
14	41610768	END=43278471	<DUP>	1894	MMTV-Neu
14	41618617	END=51605430	<DUP>	302-2	MMTV-PyMT
14	43980057	END=51262237	<DUP>	1357	MMTV-Neu
14	43980057	END=51262237	<DUP>	1894	MMTV-Neu
14	43991264	END=51162024	<DUP>	1894	MMTV-Neu
14	44087304	END=51233904	<DUP>	1357	MMTV-Neu
14	51198684	END=51773321	<DUP>	302-2	MMTV-PyMT
14	51198684	END=51773321	<DUP>	3304-5	MMTV-PyMT
14	51198684	END=51773321	<DUP>	1894	MMTV-Neu
14	51219627	END=51755800	<DUP>	302-2	MMTV-PyMT
14	51219627	END=51755800	<DUP>	1357	MMTV-Neu
14	51556037	END=51679266	<DUP>	1894	MMTV-Neu
14	52720257	END=53427548	<DUP>	302-2	MMTV-PyMT
14	53045808	END=53349550	<DUP>	3304-5	MMTV-PyMT
14	53045808	END=53349550	<DUP>	1357	MMTV-Neu
14	63572912	END=97123999	<DUP>	1894	MMTV-Neu
14	113638491	END=114290717	<DUP>	1357	MMTV-Neu
15	21681090	END=94170685	<DUP>	1357	MMTV-Neu
15	79868777	END=100408979	<DUP>	302-2	MMTV-PyMT
15	103719288	END=103943619	<DUP>	302-2	MMTV-PyMT
15	103719288	END=103943619	<DUP>	3304-5	MMTV-PyMT
15	103719288	END=103943619	<DUP>	1357	MMTV-Neu
15	103724779	END=103839735	<DUP>	1894	MMTV-Neu
15	103733281	END=103911284	<DUP>	302-2	MMTV-PyMT
15	103733281	END=103911284	<DUP>	3304-5	MMTV-PyMT
15	103733281	END=103911284	<DUP>	1357	MMTV-Neu
15	103733281	END=103911284	<DUP>	1894	MMTV-Neu
15	103738938	END=103879490	<DUP>	3304-5	MMTV-PyMT
15	103738939	END=103879491	<DUP>	1357	MMTV-Neu
15	103738939	END=103879491	<DUP>	1894	MMTV-Neu
15	103746976	END=103891473	<DUP>	1357	MMTV-Neu
15	103748203	END=103892724	<DUP>	1357	MMTV-Neu
15	103758851	END=103902034	<DUP>	1357	MMTV-Neu
15	103761871	END=103905257	<DUP>	3304-5	MMTV-PyMT
15	103762133	END=103905424	<DUP>	3136-9	MMTV-PyMT
15	103762331	END=103905662	<DUP>	302-2	MMTV-PyMT
15	103763923	END=103907215	<DUP>	302-2	MMTV-PyMT
15	103773565	END=103910335	<DUP>	302-2	MMTV-PyMT
15	103773565	END=103910335	<DUP>	1894	MMTV-Neu
15	103775302	END=103912025	<DUP>	1894	MMTV-Neu
15	103787299	END=103916905	<DUP>	302-2	MMTV-PyMT
15	103787299	END=103916905	<DUP>	1894	MMTV-Neu
15	103823513	END=103937647	<DUP>	1894	MMTV-Neu
16	38656263	END=38895337	<DUP>	302-2	MMTV-PyMT
16	38656263	END=38895337	<DUP>	3304-5	MMTV-PyMT
16	38656263	END=38895337	<DUP>	1357	MMTV-Neu
16	38656263	END=38895337	<DUP>	1894	MMTV-Neu
16	55364699	END=95790377	<DEL>	3136-9	MMTV-PyMT
17	10211246	END=37661076	<DUP>	3304-5	MMTV-PyMT
17	13206489	END=13511480	<DUP>	3304-5	MMTV-PyMT
17	13206489	END=13511484	<DUP>	1894	MMTV-Neu
17	13206496	END=13511500	<DUP>	1357	MMTV-Neu
17	33978557	END=36032455	<DUP>	302-2	MMTV-PyMT
17	33978557	END=36032455	<DUP>	3304-5	MMTV-PyMT
17	33997128	END=36030661	<DUP>	302-2	MMTV-PyMT
17	35245323	END=35475206	<DUP>	302-2	MMTV-PyMT
17	35245323	END=35475206	<DUP>	1357	MMTV-Neu
17	35245323	END=35475206	<DUP>	1894	MMTV-Neu
17	35362783	END=35466654	<DUP>	302-2	MMTV-PyMT
17	36089497	END=36200530	<DEL>	1894	MMTV-Neu
17	36089691	END=36200735	<DUP>	302-2	MMTV-PyMT
17	36089691	END=36200735	<DUP>	1357	MMTV-Neu
17	36545132	END=89154068	<DUP>	1357	MMTV-Neu
17	38414266	END=38521651	<DUP>	1357	MMTV-Neu
17	38414266	END=38521651	<DUP>	1894	MMTV-Neu
17	38425394	END=38616348	<DUP>	1357	MMTV-Neu
17	38425394	END=38616348	<DUP>	1894	MMTV-Neu
17	38426747	END=38533264	<DUP>	302-2	MMTV-PyMT
17	38426747	END=38533264	<DUP>	1894	MMTV-Neu
17	38438265	END=38622374	<DEL>	1357	MMTV-Neu
17	38485168	END=38786060	<DUP>	1357	MMTV-Neu
17	38496526	END=38686925	<DUP>	3304-5	MMTV-PyMT
17	38503001	END=38804069	<DUP>	302-2	MMTV-PyMT
17	38503001	END=38804069	<DUP>	1357	MMTV-Neu
17	38503001	END=38804069	<DUP>	1894	MMTV-Neu
17	38504736	END=38809250	<DUP>	1357	MMTV-Neu
17	38504963	END=38809475	<DUP>	1894	MMTV-Neu
17	38553949	END=38768890	<DUP>	1357	MMTV-Neu
17	38594049	END=38807430	<DUP>	3304-5	MMTV-PyMT
17	38594443	END=38807766	<DUP>	1894	MMTV-Neu
17	38596473	END=38809760	<DUP>	1357	MMTV-Neu
17	38624822	END=38759624	<DUP>	1894	MMTV-Neu
17	38634754	END=38765044	<DUP>	1894	MMTV-Neu
17	38641751	END=38771560	<DUP>	3304-5	MMTV-PyMT
17	38641751	END=38771560	<DUP>	1357	MMTV-Neu
17	38641751	END=38771560	<DUP>	1894	MMTV-Neu
17	38790859	END=38985040	<DUP>	302-2	MMTV-PyMT
17	38790859	END=38985040	<DUP>	3136-9	MMTV-PyMT
17	38790859	END=38985040	<DUP>	1357	MMTV-Neu
17	38790859	END=38985040	<DUP>	1894	MMTV-Neu
17	39405970	END=40095089	<DUP>	1357	MMTV-Neu
17	39406067	END=40095171	<DEL>	302-2	MMTV-PyMT
17	39406067	END=40095171	<DEL>	1357	MMTV-Neu
17	39406067	END=40095171	<DEL>	1894	MMTV-Neu
17	39410295	END=40099372	<DUP>	1357	MMTV-Neu
17	39434890	END=40120551	<DUP>	3304-5	MMTV-PyMT
17	39434890	END=40120551	<DUP>	1894	MMTV-Neu
17	39530178	END=39634572	<DUP>	1357	MMTV-Neu
17	39530178	END=39634572	<DUP>	1894	MMTV-Neu
17	39815871	END=40070195	<DUP>	1894	MMTV-Neu
17	39940964	END=40085606	<DUP>	1357	MMTV-Neu
17	47895108	END=48036027	<DUP>	302-2	MMTV-PyMT
17	78470694	END=81372241	<DEL>	1357	MMTV-Neu
17	78470694	END=81372241	<DEL>	1894	MMTV-Neu
17	78476505	END=81372231	<DUP>	1357	MMTV-Neu
18	33416627	END=56617990	<DUP>	3304-5	MMTV-PyMT
18	33416627	END=56617990	<DUP>	1894	MMTV-Neu
18	90053958	END=90370367	<DUP>	3304-5	MMTV-PyMT
18	90053958	END=90370367	<DUP>	1357	MMTV-Neu
19	6028884	END=23059579	<DUP>	302-2	MMTV-PyMT
19	7987791	END=8284347	<DUP>	1894	MMTV-Neu
19	8005766	END=8300708	<DUP>	1894	MMTV-Neu
19	8122037	END=8393322	<DUP>	1894	MMTV-Neu
19	8890408	END=11958868	<DUP>	1894	MMTV-Neu
19	11409761	END=11541333	<DUP>	302-2	MMTV-PyMT
19	11431735	END=11560104	<DUP>	302-2	MMTV-PyMT
19	11431735	END=11560104	<DUP>	1357	MMTV-Neu
19	11431735	END=11560104	<DUP>	1894	MMTV-Neu
19	12205067	END=35191240	<DUP>	1357	MMTV-Neu
19	12205189	END=35191268	<DEL>	1894	MMTV-Neu
19	33422551	END=33626804	<DUP>	1357	MMTV-Neu
19	33459496	END=33838410	<DUP>	1357	MMTV-Neu
19	33529944	END=33717416	<DUP>	1894	MMTV-Neu
19	33530044	END=33717561	<DUP>	1357	MMTV-Neu
19	33668726	END=33834667	<DUP>	1894	MMTV-Neu
19	49821434	END=51135520	<DUP>	1357	MMTV-Neu
19	49821434	END=51135520	<DUP>	1894	MMTV-Neu
X	67208089	END=133510994	<DUP>	1357	MMTV-Neu
X	75689216	END=144013518	<DUP>	1357	MMTV-Neu
X	85354755	END=87667785	<DUP>	1894	MMTV-Neu

## Sheet: Table S5
Sample	Model/Gene	ChrA	PositionA_Break	ChrB	PositionB_Break
302	PYMT/WT	2	122028734	18	43477688
302	PYMT/WT	5	146261407	18	40308334
302	PYMT/WT	14	46775670	1	188686978
302	PYMT/WT	14	46788307	1	188686992
302	PYMT/WT	6	33462436	15	98256817
302	PYMT/WT	6	33462439	15	98257038
302	PYMT/WT	5	147381787	14	18331781
302	PYMT/WT	5	147381850	14	18285293
302	PYMT/WT	9	40403488	8	83219166
302	PYMT/WT	9	40403606	8	83219238
302	PYMT/WT	9	24127147	6	129735249
302	PYMT/WT	9	24127196	6	129734891
302	PYMT/WT	19	42112983	1	55570598
302	PYMT/WT	19	42112998	1	55571408
302	PYMT/WT	4	135856260	13	19995772
302	PYMT/WT	7	18786889	3	102920679
302	PYMT/WT	7	18787117	3	102915347
302	PYMT/WT	4	155957188	14	56010548
302	PYMT/WT	16	30999665	14	65817822
302	PYMT/WT	16	30999751	14	65817194
302	PYMT/WT	6	105862600	11	98002985
302	PYMT/WT	6	105862648	11	98003297
302	PYMT/WT	3	30385340	2	131302666
302	PYMT/WT	3	30385399	2	131303558
302	PYMT/WT	7	138882497	16	58919858
302	PYMT/WT	7	72014740	2	161669677
302	PYMT/WT	7	72014754	2	161670085
302	PYMT/WT	2	174462696	19	4694979
302	PYMT/WT	6	143034258	12	71125620
302	PYMT/WT	6	143034276	12	71132128
302	PYMT/WT	6	143034277	12	71126461
302	PYMT/WT	6	143034281	12	71123739
302	PYMT/WT	6	143034199	12	71123171
302	PYMT/WT	5	146260982	17	39843795
302	PYMT/WT	5	80900777	2	90865183
302	PYMT/WT	5	80901591	2	90847366
302	PYMT/WT	18	73533549	11	106066910
3136	PYMT/WT	5	146261331	18	40308311
1357	NEU/WT	6	106657293	2	34431996
1357	NEU/WT	5	27348314	14	96333012
1357	NEU/WT	2	125924516	19	12673563
1357	NEU/WT	16	9706029	10	87838308
1357	NEU/WT	6	136000070	19	52946142
1357	NEU/WT	6	136000070	19	52946389
1357	NEU/WT	4	150466214	10	89787103
1357	NEU/WT	4	150466317	10	89782803
1357	NEU/WT	8	38140075	16	97451205
1357	NEU/WT	7	10609874	4	77185903
1357	NEU/WT	7	10609888	4	77185263
1357	NEU/WT	5	146261357	18	40308322
1357	NEU/WT	X	102248071	15	34363993
1357	NEU/WT	6	106657295	2	34432385
1357	NEU/WT	6	106657295	2	34435285
1357	NEU/WT	6	106657349	2	34435131
1357	NEU/WT	6	33462436	15	98256817
1357	NEU/WT	6	33462439	15	98257038
1357	NEU/WT	5	147381787	14	18331781
1357	NEU/WT	6	110963000	2	20275721
1357	NEU/WT	3	8663363	1	135483546
1357	NEU/WT	3	8663513	1	135483561
1357	NEU/WT	9	109933459	11	67473745
1357	NEU/WT	9	109934079	11	67473739
1357	NEU/WT	9	24127151	6	129735307
1357	NEU/WT	9	24127160	6	129734890
1357	NEU/WT	19	42112983	1	55570598
1357	NEU/WT	19	42112998	1	55571408
1357	NEU/WT	5	41683023	10	32436422
1357	NEU/WT	4	150466188	10	89782628
1357	NEU/WT	4	150466194	10	89789296
1357	NEU/WT	4	150466316	10	89789382
1357	NEU/WT	4	150466317	10	89787362
1357	NEU/WT	7	18786595	3	102932644
1357	NEU/WT	7	18786595	3	102932809
1357	NEU/WT	7	18787079	3	102920529
1357	NEU/WT	7	18787232	3	102915349
1357	NEU/WT	5	135357702	11	3185750
1357	NEU/WT	5	135357816	11	3185701
1357	NEU/WT	9	121164661	15	6750713
1357	NEU/WT	9	121164667	15	6743232
1357	NEU/WT	9	121164705	15	6745631
1357	NEU/WT	9	121164712	15	6744457
1357	NEU/WT	9	121164725	15	6743535
1357	NEU/WT	16	30999665	14	65817822
1357	NEU/WT	16	30999751	14	65817194
1357	NEU/WT	6	105862648	11	98003298
1357	NEU/WT	3	30385273	2	131308605
1357	NEU/WT	3	30385292	2	131313292
1357	NEU/WT	3	30385340	2	131302666
1357	NEU/WT	3	30385406	2	131303567
1357	NEU/WT	9	53692440	7	6486364
1357	NEU/WT	9	53692635	7	6486207
1357	NEU/WT	15	81865823	12	16606977
1357	NEU/WT	7	72014740	2	161669677
1357	NEU/WT	7	72014754	2	161670085
1357	NEU/WT	3	55068044	1	160203613
1357	NEU/WT	3	55068097	1	160203163
1357	NEU/WT	12	30894092	10	27265475
1357	NEU/WT	16	97995184	11	31177966
1357	NEU/WT	6	143034258	12	71126460
1357	NEU/WT	6	143034283	12	71125585
1357	NEU/WT	6	143034199	12	71123171
1357	NEU/WT	5	80900845	2	90865183
1357	NEU/WT	3	135929181	1	139635092
1357	NEU/WT	3	143707434	1	58405680
1357	NEU/WT	3	143707503	1	58406621
1357	NEU/WT	MT	3294	1	138156889
1357	NEU/WT	6	138060508	1	157412761
1357	NEU/WT	5	6799838	3	36974499
1894	NEU/WT	6	106657287	2	34444308
1894	NEU/WT	6	106657293	2	34431996
1894	NEU/WT	2	125924516	19	12673563
1894	NEU/WT	16	9706029	10	87838308
1894	NEU/WT	6	136000070	19	52946142
1894	NEU/WT	6	136000070	19	52946389
1894	NEU/WT	4	150466243	10	89787103
1894	NEU/WT	4	150466315	10	89782792
1894	NEU/WT	8	38140075	16	97451205
1894	NEU/WT	7	10609873	4	77185902
1894	NEU/WT	7	10609888	4	77185263
1894	NEU/WT	6	106657295	2	34432367
1894	NEU/WT	6	106657295	2	34435279
1894	NEU/WT	9	109933459	11	67473745
1894	NEU/WT	9	109934079	11	67473739
1894	NEU/WT	9	24127151	6	129735298
1894	NEU/WT	9	24127160	6	129734890
1894	NEU/WT	15	81865823	12	16606977
1894	NEU/WT	19	42112983	1	55570598
1894	NEU/WT	19	42113066	1	55571454
1894	NEU/WT	5	41683023	10	32436422
1894	NEU/WT	4	150466188	10	89782628
1894	NEU/WT	4	150466230	10	89789296
1894	NEU/WT	4	150466316	10	89789382
1894	NEU/WT	4	150466317	10	89787336
1894	NEU/WT	7	18788163	3	102853546
1894	NEU/WT	7	18788290	3	102852264
1894	NEU/WT	7	18788406	3	102854108
1894	NEU/WT	16	30999665	14	65817822
1894	NEU/WT	16	30999751	14	65817194
1894	NEU/WT	3	30385336	2	131313292
1894	NEU/WT	3	30385340	2	131302666
1894	NEU/WT	3	30385403	2	131303544
1894	NEU/WT	9	53692440	7	6486364
1894	NEU/WT	9	53692635	7	6486207
1894	NEU/WT	7	72014740	2	161669676
1894	NEU/WT	7	72014754	2	161670085
1894	NEU/WT	12	30894092	10	27265475
1894	NEU/WT	6	143034245	12	71125619
1894	NEU/WT	6	143034199	12	71123171
1894	NEU/WT	5	80901514	2	90847412
1894	NEU/WT	3	135929181	1	139635092
1894	NEU/WT	3	143707434	1	58405680
1894	NEU/WT	3	143707486	1	58406636
1894	NEU/WT	6	138060508	1	157412761
1894	NEU/WT	6	138060521	1	157419867

## Sheet: Table S6
Gene	Weight
DCD	-0.500386
RABL2A	-0.475578
PNPLA3	-0.457598
UBAC1	-0.446835
SLC5A1	-0.445696
RAB2B	-0.374669
PTPN12	-0.354134
FLJ13236	-0.342763
PGLYRP4	-0.341347
BCL2L2	-0.337682
HR	-0.322971
RASD2	-0.291851
RASL10A	-0.285528
HOTAIR	-0.270573
SLC6A8	-0.26996
GRIK3	0.267532
TTTY9A	0.29393
PRX	0.326421
DPF2	0.333953
CHST5	0.345061
G30	0.366395
PROKR2	0.381638
DLX3	0.394865
AURKC	0.401836
GDF15	0.402283
NME1	0.419155
UTP18	0.442293
DLX4	0.445119
SPAG9	0.450899
PDK2	0.544688
FLJ20920	0.553308
CCRN4L	0.557729
FAM117A	0.586282
ITGA3	0.590442
SPATA20	0.597937
TOB1	0.620577
CALCOCO2	0.621365
ZNF652	0.625113
LOC494150	0.625345
ZNF607	0.634026
XYLT2	0.642693
LRRC59	0.646283
EPN3	0.646874
ATP5G1	0.669672
PPP1R9B	0.674629
CROP	0.690972
PHB	0.721865
ANKRD40	0.722438
SNF8	0.734921
MRPL27	0.744875
SLC35B1	0.746395
MYST2	0.758445
SPOP	0.777475
RSAD1	0.786689
UBE2Z	0.800405
