# Supplementary material for: Integrated analyses of murine breast cancer models reveal critical parallels with human disease
Source: Nat Commun. 2019 Jul 22;10:3261. doi: 10.1038/s41467-019-11236-3 (PMC6646342; doi:10.1038/s41467-019-11236-3)
Supplement: Supplementary file 10 — Supplementary Data [file 41467_2019_11236_MOESM10_ESM.xlsx]

## Sheet: Sheet1
qPCR primers
Gene	Primer
Axin1_Forward	GCTCACCCAGAAGCTGCTAT
Axin1_Reverse	TGAGCTCTCTGCCTTCGTTG
Axin2_ Forward	GACAGCGAGTTATCCAGCGA
Axin2_ Reverse	AGAATGGATGACGCCCACAG
Ccnd2_Forward	GGGTAGTTCTCCCGCAGTTT
Ccnd2_Reverse	ATGCTAGAGGTAGGTGTGCG
Col1a1_Forward	AGGGTGAACCTGGCAAACAA
Col1a1_Reverse	TTCGAGGCCTTTGAGCATGT
E2F1_Forward	GGGAGGCGTATGTGAGTCAG
E2F1_Reverse	TAGTTGGGTCTCAGGAGGGG
ID1_Forward	AGTAGAGAAATGGGAACGCCTC
ID1_Reverse	CAAGATGCGATCGTCGGCTG
ITPR1_Forward	CTTGTGGAAGCGGGGTTGT
ITPR1_Reverse	CCTTCATCTCCACCTCCGTATC
KDM5A_Forward	CAAGATGAAGTCACCCGAAGA
KDM5A_Reverse	TCCTGACAAATCCCAAAACACTT
MAPK9_Forward	GAGAGCCTACCGTGAACTCG
MAPK9_Reverse	CAGCCAATCTTCGGTCTGGT
NFAT2C_Forward	GCGGGAAGTTACCCAGTAGG
NFAT2C_Reverse	AACTTCACAGCGGAGTCCAA
WNT5B_Forward	TGCCCTGGGACCAACATCTTC
WNT5B_Reverse	TGAGCTTTTCTGCACTGTACCC
SNV primers
Gene	Primer
MATN2_Forward	AACACGCCTTCCTCTGATCC
MATN2_Reverse	GACCCTGAGGTTTTCTGTCCT
MATN2_seq	TGTGACCTCTGCTCTTTCCC
Plekhm1_Forward	CCTTCAGGTCAGGTCTCCCT
Plekhm1_Reverse	AGCAACAGAGGTTGAGAGTCAG
Plekhm1_seq	GCATCTGGACCATCCATCCT
PTPRH_Forward	GGCCTTAGGTTCAATTGTGAATAC
PTPRH_Reverse	CCTTAGCTTCCCGAGTATTGGTT
PTPRH_seq	TCATCCAAACTACATCTATGATCCA
CLSTN1_Forward	TTCGTCCACCCTGAACATCG
CLSTN1_Reverse	CATGGGATGGGGTGCTCAAT
CLSTN1_Seq	CCAATCCTCACCCGTTTGC
CRISPR gRNA
Gene	Guide
CHAD_Mouse	GGAAGCCAAGGCTTCTCGAC
Col1a1_Mouse	GTTGGCCCCCCTGGACGAGA
CHAD_Human	CGAGCATACTGGGCGGCGAGTCCTAGGCGCTCCTCGAGGAATC
Col1a1_Human	CCAGCATACTGGTGTTCAGCTTTGTGGACCTCCTCGAGGAAT
CHAD_Mu_validation_Forward	GCATGTCGGGTACTGAGTGG
CHAD_Mu_validation_Reverse	CGAATCCGCTGACCCTTGAA
CHAD_Mu_validation_Seq	CAAATGAAGATGACAACTCCAGATA
Col1a1_Mu_validation_Forward	AAGGCCCAAGGGTAAGCATC
Col1a1_Mu_validation_Reverse	GTGCCCAGAAAGTGGCAAAG
Col1a1_Mu_validation_Seq	TTTGTGCTCATAGCAGCCCC
