# Supplementary material for: Integrated analyses of murine breast cancer models reveal critical parallels with human disease
Source: Nat Commun. 2019 Jul 22;10:3261. doi: 10.1038/s41467-019-11236-3 (PMC6646342; doi:10.1038/s41467-019-11236-3)
Supplement: Supplementary file 12 — Source Data [file 41467_2019_11236_MOESM12_ESM.xlsx]

## Sheet: Figure 4F
NDL-WT-1	NDL-WT-2	NDL-Col1a1-KO	NDL-CHAD-KO	419-WT-1	419-WT-2	419-Col1a1-KO1	419-Col1a1-KO2	419-CHAD-KO1	419-CHAD-KO2
0.387324	0.58221	0.225287	0.295943	0.508685	0.690667	0.077514	0.359768	0.251213	0.338167
0.574561	0.588076	0.208889	0.40568	0.412533	0.521978	0.140191	0.298643	0.227684	0.366632
0.58952	0.493976	0.35865	0.457421	0.328	0.613333	0.044	0.232143	0.224247	0.301488
0.72104	0.638889	0.275701	0.206383	0.394	0.597855	0.16743	0.370079	0.28371	0.267712
0.758442	0.372549	0.275229	0.202991	0.359343	0.654584	0.280899	0.381526	0.254001	0.294118
0.643229	0.275711	0.257403	0.347023	0.38664	0.527981	0.30247	0.298597	0.255796	0.364268
0.629268	0.754821	0.189616	0.155702	0.393873	0.611345	0.001	0.199513	0.209228	0.268953
0.761307	0.444681	0.293737	0.34141	0.341223	0.610245	0.08	0.321867	0.26159	0.278723
0.763485	0.576555	0.244131	0.253731	0.387324	0.685504	0.040244	0.365155	0.232502	0.192114

## Sheet: Figure 4H
NDL2-5	NDL Clonal	CHAD KO	Col1a1 KO 2
5	5	0	2
6	5	2	1
1	3	3	2
6	0	0	1
3		1	1
4		4	1
6		1
4		1
		0

## Sheet: Figure 5E
BT474 WT	CHAD KO 1	CHAD KO 2	Col1a1 KO 1	Col1a1 KO 2
91.5637	64.8684	87.3692	52.3334	67.0302
77.3997	69.9348	67.6887	50.2045	64.3281
71.4934	54.6783	31.4591	36.6174	45.4924
97.6196	81.4566	60.8058	72.2346	97.6746
97.6266	63.3854	22.8374	66.0386	97.662
97.9597	61.9626	78.5329	0.870337	71.3725
85.299	59.6221	66.1132	37.6531	90.3967
94.5449	57.2379	79.1089	29.5919	63.4681
79.4304	67.4509	82.3786	97.1349	82.2076

## Sheet: Figure 5H
BT474	CHAD KO1	CHAD KO2	Col1a1 Ko1	Col1a1 KO2
1 (Met)	0 (No Met)	0 (No Met)	0 (No Met)	0 (No Met)
1 (Met)	0 (No Met)	0 (No Met)	0 (No Met)	0 (No Met)
1 (Met)	0 (No Met)	0 (No Met)	0 (No Met)	1 (Met)
1 (Met)	1 (Met)	1 (Met)	0 (No Met)	1 (Met)
1 (Met)		0 (No Met)	0 (No Met)	1 (Met)
1 (Met)			1 (Met)
1 (Met)			1 (Met)
1 (Met)			1 (Met)
1 (Met)			1 (Met)
0 (No Met)			1 (Met)
			1 (Met)
			1 (Met)

## Sheet: Figure 6E
PEGFR	Btub	EGFR/Btub	Normalized
51400	487000	0.105544	1
37200	409000	0.0909535	0.861758
419000	556000	0.753597	7.14011
221000	475000	0.465263	4.40823
165000	382000	0.431937	4.09248
697000	545000	1.2789	12.1172
752000	556000	1.35252	12.8147

## Sheet: Figure 6F
WT	Heterozygous	Homozygous
42	30	39
46	30	39
47	41	42
47	41	42
50	41
50	41
	42
	42
	42
	42
	45
	45
	45
	46
	49
	49

## Sheet: Figure S6A
	Growth Curve
	Day 1				Day 2				Day 3				Day 4
	L1	H1	ddCas9		L1	H1	ddCas9		L1	H1	ddCas9		L1	H1	ddCas9
Well 1	23500	23500	17600		135000	205000	170000		258000	481000	440000		680000	674000	598000
	5860	41100	35200		99700	182000	141000		340000	358000	399000		528000	669000	628000
Well 2	5860	99700	93800		123000	158000	164000		399000	575000	499000		721000	891000	733000
	58600	70400	5860		123000	176000	170000		364000	422000	323000		663000	645000	663000
Well 3	23500	52800	46900		52800	82100	176000		387000	323000	557000		815000	686000	727000
	35200	58600	64500		129000	135000	199000		323000	311000	504000		516000	633000	792000
Average	25420	57683.3	43976.7		110417	156350	170000		345167	411667	453667		653833	699667	690167
	19845	26058.8	32055.4		30662.3	43318.5	18729.7		51222.7	102438	84279.7		114967	95736.4	73018.9

## Sheet: Figure S6B
BT474 WT	Col1a1 KO	CHAD KO
45	68	69
52	68	87
52	68	87
66	76	87
91	76

## Sheet: Figure s6G
Concentration	Mut1				WT				Mut2
0	1	1	1	1	1	1	1	1	1	1	1	1
0.2	0.675325	0.415584	0.623377	0.571429	1.09091	0.8	0.945454	0.8	0.695652	0.463768	0.811594	0.811594
1	0.467533	0.311688	0.311688	0.519481	0.727273	0.727273	0.581818	0.509091	0.289855	0.405797	0.289855	0.231884
2	0.25974	0.363636	0.467533	0.415584	0.509091	0.581818	0.581818	0.945454	0.347826	0.289855	0.231884	0.289855

## Sheet: Figure s7
419-WT-1	419-WT-2	419-Col1a1-KO	419-Col1a1-AB	419-CHAD-KO	419-CHAD-AB
0.508685	0.690667	0.077514	0.4922	0.251213	0.281407
0.412533	0.521978	0.140191	0.7144	0.227684	0.152417
0.328	0.613333	0.044	0.484	0.224247	0.446879
0.394	0.597855	0.16743	0.4287	0.28371	0.522325
0.359343	0.654584	0.280899	0.3644	0.254001	0.543858
0.38664	0.527981	0.30247	0.3778	0.255796	0.57884
0.393873	0.611345	0.001	0.1986	0.209228	0.689462
0.341223	0.610245	0.08	0.4029	0.26159	0.527126
0.387324	0.685504	0.040244	0.211	0.232502	0.289065

[truncated: 4 more sheets: 6D Western, S5D Western, S5E Western, S5F Western]
